# Supplementary material for: Simultaneous learning of individual microRNA-gene interactions and regulatory comodules
Source: BMC Bioinformatics. 2021 May 10;22:237. doi: 10.1186/s12859-021-04151-2 (PMC8111732; doi:10.1186/s12859-021-04151-2)
Supplement: Supplementary file 1 — Additional file 1. MiRNA-gene comodules. [file 12859_2021_4151_MOESM1_ESM.xlsx]

## Sheet: Comodules
Index	miRNAs	Genes
1	miR‑181c‑5p, miR‑24‑3p	A2ML1, ABCA13, ANXA8L1, APOBEC1, ARNTL2, ASPHD1, BSND, C11orf90, C4BPA, C8orf12, C8orf46, CALR3, CAMK1D, CCL24, CCNA1, CD109, CDX2, CFC1B, CHD5, CHGB, CHRM3, CHST11, CRYAA, CWH43, CYP1A1, DACH2, DCD, DSC3, DSG1, DSG3, EPHA6, EVX1, FABP3, FAM27B, FTCD, FXYD5, GAD1, GALR2, GJA3, GLYATL3, GPER, HIST1H1A, HIST1H2AJ, HIST1H2BI, HIST1H3A, HIST1H3B, HIST1H3F, HIST1H4D, HNF1B, IGF2BP1, INGX, KRT77, KRTAP…
2	miR‑105‑5p, miR‑937‑3p, miR‑137, miR‑4784, miR‑767‑5p, miR‑6720‑3p, miR‑548f‑3p, miR‑767‑3p	ACY3, ADAM18, ADAM9, ALPPL2, ANXA2P3, ART4, BASE, BCL8, BOLL, BPIL3, BSND, BTNL8, C20orf114, C20orf191, C20orf70, C21orf129, C3orf30, C6orf218, C7orf33, C8orf38, CCDC144NL, CCL3L1, CD52, CDH12, CGB1, CGB5, CGB8, CGB, CHCHD8, CLDN6, CLDN9, CLPS, CRISP2, CRYBB3, CSAG1, CSAG2, CSAG3, CTAG2, CTSL2, DEFB4A, DKFZp686A1627, DLL3, DNAH8, DSCAM, DTD1, EMID2, ESX1, FAM150B, FAM47C, FBXO17, FFAR2, FTHL17, G…
3	miR‑145‑3p, miR‑431‑5p	ADH1A, ALAS2, ALDH1L1, ASPDH, ATP1A2, BMP3, C10orf27, C1orf95, C6orf222, C6, CAPN11, CCR7, CD5L, CHRNA2, CLEC4M, CSNK1A1P, CYP1A2, DIRAS2, FAM153C, FCRLB, GDNF, GPR37L1, GYS2, HHIP, ITLN1, KIAA1239, KLK3, LHX1, LOC388387, MC5R, MDGA2, MGC16121, MOGAT1, MS4A8B, MUSTN1, NDRG4, NPY1R, NXPH3, OR2AE1, PIWIL3, SLC22A11, SLC26A4, SLITRK3, SNX31, SYNPR, UTS2D
4	miR‑151a‑3p, miR‑30b‑5p	AFP, ALB, ARHGAP39, ATP6V1H, BFSP2, C8orf30A, C8orf33, C8orf39, C8orf55, C8orf77, CACNG1, CCDC117, CDH20, CDHR2, CGB7, CLDN8, COMMD5, CPSF1, CSPP1, CT45A1, CYC1, CYHR1, CYP2C8, DECR1, DEPDC6, DGAT1, EREG, FAM110B, FAM83H, FAM84B, FBXL6, GPAA1, GRINA, GYPA, HEATR7A, HSF1, IGF2BP1, IL19, JRK, JUP, KIF19, KIFC2, KLK12, KLK14, KRT39, LGI1, LOC442454, LRRC14, MAF1, MAL, MAP3K15, MGC70857, NANOS3, NDUF…
5	miR‑449a, miR‑449b‑5p, miR‑483‑3p, miR‑449c‑5p, miR‑449b‑3p	AADACL2, ACER1, ACSBG1, ADAMTS20, AKAP14, APOBEC4, ARMC4, ARMCX3, ARMCX6, ATE1, AWAT1, B9D1, BAG1, BDNF, C10orf95, C11orf88, C1orf105, C1orf158, C1orf192, C1orf194, C1orf92, C20orf85, C21orf128, C21orf15, C22orf15, C2orf14, C2orf62, C3orf30, C4orf22, C6orf103, C6orf118, C7orf57, C9orf171, CARD18, CCDC135, CCDC17, CCDC37, CCDC42B, CCNO, CDC20B, CDHR4, CFLP1, CLDN9, CLIC3, CPA6, CWH43, CXorf30, CXo…
6	miR‑449a, miR‑1288‑5p	AACSL, AKAP14, ANKRD33, BPIL3, C10orf99, C11orf16, C19orf59, C1orf189, C2orf39, CACNG3, CCDC135, CCDC42B, CDH2, CFHR5, CGB2, CHIT1, CHP2, CLC, COX5A, DEFB4A, DNAH12, DPP6, ERN2, FAM83C, FOXI2, GAGE2A, GAGE2E, GFI1B, GHRHR, GKN1, HMX2, HPD, HS3ST6, HTR3A, HTRA4, IL13RA2, IL1F7, KRT33B, KRT78, LIPF, LOC285796, LRRC52, MAGEA4, MAGEB2, MS4A6E, NOTO, NPSR1, OCA2, ODAM, PAGE5, PGA4, PIRT, PNMA5, PPEF2,…
7	miR‑942‑5p, miR‑1269a, miR‑556‑5p, miR‑802	ABHD12B, ABTB2, ADCY8, ADCYAP1, ADRA2B, ANPEP, ATP12A, ATP1A1, BAI1, BCL2L14, BPI, BRD7P3, BTBD18, C1QTNF4, C1orf111, C1orf203, C1orf226, C20orf152, C21orf15, CADPS, CCDC129, CD58, CDH18, CDH19, CDR1, CRLF1, CTNND1, CYorf15A, DCAF12L1, DHRS9, DSCR8, ELF5, EMR3, EPS8L3, FAM187B, FAM196A, FGFR1, FMR1NB, FRZB, GDAP2, GKN2, GRIK4, GSTA2, HCN3, HESRG, HNF4A, HOXC12, HSD17B14, HTR1B, HULC, IGSF3, JAKMI…
8	miR‑1323, miR‑372‑3p, miR‑517‑5p, miR‑519d‑3p, miR‑520a‑5p, miR‑520a‑3p, miR‑520b, miR‑520c‑3p, miR‑520d‑3p, miR‑520e, miR‑520f‑3p, miR‑520g‑3p, miR‑520h, miR‑521, miR‑522‑3p, miR‑525‑5p, miR‑525‑3p, miR‑527	A1CF, ACOT6, ACSBG1, ACTA1, ACTN3, ACVR1C, ADAMTS18, AKT3, ALS2CR11, AQP2, ASXL3, ATP2B2, B3GAT2, BAG2, BCL2A1, C10orf99, C20orf185, C21orf121, C8orf46, CADM2, CALML5, CCDC144A, CCND1, CCND2, CD226, CDCA7, CDH2, CDH4, CDRT1, CLCN4, CLIP4, CNFN, CNKSR3, COL19A1, CREB5, CUBN, CUX2, CXCL14, CYP26B1, DGKB, DKFZP434L187, DMBT1, DNAH3, DPRX, DPYSL5, DRGX, EDNRB, EGFR, EPGN, EPHA7, FABP5L3, FAM13C, FAT3…
9	let‑7a‑2‑3p, miR‑100‑3p, miR‑33a‑3p, miR‑873‑5p	ACTN3, ALOX12, ARNTL2, B3GNT6, C16orf73, C18orf20, C1orf126, C1orf94, C2orf84, C6orf218, C6orf58, CALB2, CAPNS2, CARS2, CCNA1, CDH19, CHRNA4, CHRNB1, COX8C, CTNND1, F7, FAM153C, FGFBP2, FXYD7, GPR111, GPR115, GSTT2, GUCA2A, HES7, HILS1, HNF1B, IGFL2, KCNQ1DN, KCNU1, KLK5, KLK7, KRT222, KRT26, KRT79, KRT86, KRT9, LAIR2, LINGO2, LMO1, LOC100124692, LOC100130933, LOC284100, LRRTM1, MOG, MUC12, MUC4,…
10	miR‑592, miR‑4788	AAA1, AMY2A, ATCAY, ATP1A3, ATP8B4, BCAT1, BEST3, BMP5, C12orf42, C12orf77, C1orf110, C21orf29, C5orf58, CA7, CCR7, CDH4, CDKL4, CELF3, CHD5, CNPY1, CPLX3, CWH43, DDX25, DIRAS3, DMRTB1, ELAVL3, ESM1, FAM150A, FAM163B, FBXL21, FGF8, GABRA4, GFI1B, GNAT1, GPR83, GRM8, GSTA1, HAPLN2, ISM2, KC6, KCNA6, KCNH4, KCNT2, KLHL14, KRTAP5‑11, LGSN, LHFPL3, LHX3, LOC144742, LOC348021, LRMP, LRRN3, MC2R, MC3R,…
11	miR‑1307‑5p, miR‑15b‑3p, miR‑16‑5p, miR‑5001‑3p	ADAD1, ADAD2, ADAMTS20, ALOX12, ANKRD7, APOBEC1, ART4, B4GALNT2, C21orf99, C3orf20, C6orf127, CAPN6, CASR, CCDC42B, CHD5, CHRDL2, CHRND, COX7B2, CXCL10, DDX53, EFCAB5, ELF5, EYA1, FABP7, FADS6, GATA4, GGTLC2, GHRH, GIP, HAR1B, HPCAL4, IL24, JPH1, KCNIP1, LOC100190940, LOC389332, LRP1B, LYG2, MAGEB10, MARCH4, MLNR, MUC2, NDP, NXPH1, OR3A3, PCDHA6, PDE3B, PIWIL2, PPBP, PPFIA2, PRR11, PRSS12, PTH, R…
12	miR‑181a‑3p, miR‑181a‑5p	ABP1, ADRB3, ANKRD2, BCHE, BRS3, BTNL8, C13orf35, C20orf123, C4orf6, C6orf222, CHIA, CIB3, CLDN22, COL11A2, COL21A1, DMRTB1, EGLN2, FAM186A, FAM69C, FBXL21, FOLR3, GAL, GKN1, GRIN3B, HAVCR1, HOXB13, IGFL3, INSM2, KRT85, LHX8, LRRC7, LRTM1, LYZL1, MAGEB18, MGC4473, MMP9, OCM, OPTC, OR10G2, PKLR, PPP1R2P9, RBP2, SALL3, SLC26A3, SLC26A4, SLC2A14, SLC2A7, SLC6A4, SLITRK1, SOX1, SPINK2, SSX5, TFPI, TN…
13	miR‑200a‑5p, miR‑378a‑5p	ACAP3, ATP1A2, C17orf64, C1orf159, C1orf173, C1orf93, C20orf202, C20orf46, C3orf50, C6orf15, C7orf58, CHRNA4, CLDND2, CPA1, CPA2, FAM150B, FAM187B, FAM55D, FMO9P, GLP1R, GLYAT, GMPR, IL28A, IL28B, KRT20, KRTAP4‑12, LHCGR, LOC100128842, LOC100189589, LOC283392, LOC388387, LOC401010, LPO, MEST, MYOM1, NCRNA00114, NMUR1, NOC2L, OTOP1, PGM1, PLEKHN1, PPP1R3A, PRKCZ, PRR4, PTP4A2, PYGM, REC8, RHOXF2B,…
14	miR‑1‑3p, miR‑891a‑5p	ABRA, ACTA1, ACTC1, ACTN2, AGBL1, ALX1, ANKRD23, ANKRD2, APOBEC2, ARMCX2, ASB10, ASB5, ATP1B4, ATP2A1, BTNL2, C10orf71, C11orf53, C11orf92, C11orf93, C13orf38, C14orf166B, C19orf41, C20orf166, C21orf99, C6orf221, C8orf22, CA3, CACNA1S, CACNG2, CAMK2A, CCDC37, CCKBR, CDH12, CHRNB3, CHRND, CHRNE, CHRNG, CKM, CLDN6, COX6A2, CSRP3, CTAG2, DCAF8L1, DUSP27, DYSFIP1, FAM27B, FBXO40, FLJ36000, FLNC, FTCD…
15	miR‑320a, miR‑320b, miR‑6842‑3p	AKAP14, ALPI, APOBEC1, ATP12A, C10orf129, C11orf20, C12orf36, C17orf82, C1orf158, C1orf189, C20orf56, CACNG6, CAMP, CCR7, CDHR4, CEACAM8, CHRNB3, CNOT7, DKFZp686A1627, ENTPD4, ERI1, ERN2, FAM75C1, FAM81B, FAM86B1, FAM89A, FAM92A3, FBP2, FBXO16, FGA, FGB, FGL1, FOXR2, FPR2, FRG2C, FRG2, GAB4, GAGE1, GDPD4, GFRA2, GHSR, GUCY2E, GUSBP1, HAGHL, HEATR7B2, HPR, INSM2, INTS9, KRT84, KRTAP4‑12, LIN7A, LO…
16	miR‑532‑5p, miR‑502‑5p	ALPPL2, C11orf36, C1QL1, C1QL2, C1orf110, C21orf90, C2orf51, C2orf78, CCL20, CLDN18, CLEC2A, CNDP1, COL11A2, COL9A1, DCAF8L1, ERAS, FGFBP1, FOXR2, GRM5, HAO1, HBE1, HOXB8, IL17A, KIAA1045, KRT9, KRTAP4‑1, LOC100132831, LOC643955, LOC645323, LOC723809, LOC731789, LRRTM3, MAGEA4, MRGPRE, NCAM1, NCRNA00113, NXF2, OR1E1, OR4B1, OR51B4, PAGE4, PCDH9, PENK, PGPEP1L, PNLIP, POU3F2, PPP1R2P9, REG1B, RPRM…
17	miR‑130a‑5p, miR‑19a‑3p	AADACL3, ARL9, BEST3, C11orf86, C13orf39, C15orf54, C21orf99, CD52, CRISPLD1, CTCFL, CTXN3, ECEL1, EPHX3, FAM9A, FGF4, FLJ35024, FTHL17, FXYD4, GAB4, GABRB3, GCNT3, GJB6, GPR12, GPX5, GRHL3, GSG1L, HGC6.3, IL1R2, KCNE1L, KLHL38, KRT4, KRT77, LOC100128811, LOC154822, LOC415056, LRRC7, LYZL1, MAL, NRIP3, NXF2, NXF5, OR52N2, PCDHAC2, PGLYRP1, PGLYRP3, PLA2G2A, PLA2G4A, POU4F2, PRAMEF18, PRB2, PRSS38…
18	miR‑539‑5p, miR‑211‑5p	AADACL2, ALOX12B, ASGR1, ASPRV1, BEST2, BPIL2, C1orf68, C22orf31, CACNG2, CALCR, CCDC129, CCL27, CDHR1, CHP2, CLEC12B, CLEC2A, CRCT1, CYP2W1, D4S234E, DES, DLK1, ELMOD1, FAIM2, FAM83C, FGF22, FLG2, FLG, FOXN1, GAPDHS, HS3ST6, IL1F7, IL20RB, KCNK7, KLC3, KPRP, KRT10, KRT1, KRT24, KRT25, KRT2, KRT31, KRTDAP, LAMB4, LCE1A, LCE1B, LCE1C, LCE1D, LCE1E, LCE1F, LCE2A, LCE2B, LCE2C, LCE2D, LCE3D, LCE5A, …
19	miR‑150‑5p, miR‑155‑5p, miR‑519c‑3p, miR‑7702	ADAMDEC1, BSND, C2, CCL25, CD274, CLDN16, CLEC12A, CLEC4E, CLEC6A, CXCR2P1, CYBB, DEFB1, DMRTB1, DNAJC5B, FAM153A, FCRL3, GBP2, GBP4, GBP5, GBP7, GOLGA8C, GOLGA8DP, GSG1L, HEMGN, HLA‑L, IFNA13, IL17C, IL21, KCNJ10, KLHDC7A, KLHDC7B, KLK12, KLK14, LMAN1L, LOC400696, LOC400759, LOC441666, LRIT2, LRMP, LYZ, MDS2, MEP1A, NPFFR1, PAPPA2, PDYN, PLA2G2D, PMCH, PRSS55, PSG8, SIRPG, SLC32A1, SP8, STRA8, T…
20	miR‑518b, miR‑508‑5p, miR‑512‑3p, miR‑515‑3p, miR‑516a‑5p, miR‑516b‑5p, miR‑517‑5p, miR‑517a‑3p, miR‑517b‑3p, miR‑518a‑5p, miR‑518a‑3p, miR‑518c‑5p, miR‑518c‑3p, miR‑518e‑3p, miR‑518f‑5p, miR‑518f‑3p, miR‑519a‑5p, miR‑519a‑3p, miR‑519c‑3p, miR‑520a‑3p	ACVR1C, ADCYAP1R1, BDNF, BEND4, C12orf42, C17orf72, C1QL3, C20orf185, CACNG3, CAPN5, CDC7, CDH7, CDH8, CELF2, CLVS2, CNOT3, CSRNP3, CWC25, CYP7A1, DACH2, DCC, DKK4, DLX1, DMBT1, DPRX, DSEL, DST, DYRK1B, EFNA5, ELAVL4, EYA1, FAM106A, FAM65B, FASLG, FBXO40, FRMD3, GLDN, GNAL, GPER, GPR22, GPR85, GRIA4, GRIK2, GUCY1A2, HAR1B, HAS2, HEATR7B2, HECW1, HELLS, HMP19, HORMAD1, HOXD11, HPSE2, HS3ST3B1, HS6…
21	miR‑181c‑5p, miR‑27a‑3p, miR‑92a‑1‑5p	ANXA8L2, C12orf36, C17orf74, C4BPA, C4orf40, DCHS2, DIRAS2, FAM27C, FEZF1, GALR2, GCNT3, GJB6, GPR12, GPR55, HES7, ITLN2, KCNB2, KCNJ4, KSR1, LIX1, LOC284661, LOC342346, LOC647309, LRRN3, MAGEB1, MOGAT2, MORC1, MUC13, MYEOV, NWD1, OR56A3, PGLYRP3, PRB2, PRSS55, RETN, RHCG, ROS1, RXFP2, SERPINB13, SERPINB4, SLC9A3, SLCO1B3, TBX22, TMC1, UPK1B, YJEFN3, ZNF536, ZNF804B
22	miR‑4756‑3p, miR‑6718‑5p	ACPP, ACTN3, AGXT, ANKRD50, AQP5, ARFGEF2, ATP2A3, ATP8B3, B3GALNT1, B3GNT6, BCAS1, C11orf80, C12orf40, C14orf162, C1orf127, C1orf173, C20orf107, C20orf177, C20orf191, C20orf202, C20orf56, CAMK1G, CCS, CEACAM3, CEACAM5, CEACAM6, CLU, CPLX4, CRISP3, CSTF1, CT45A2, CT45A5, CT45A6, CTSF, CYB561, CYP2A6, CYP2J2, DLX6AS, DNAJC5B, DNTT, DSCAM, EFCAB4B, ENPP7, FAM135B, FAM177A1, FAM177B, FAM198B, FAM25A…
23	miR‑1323, miR‑517‑5p, miR‑520a‑3p, miR‑525‑3p	ARID3C, ATG4B, C10orf99, C11orf36, C13orf26, C1QL3, C20orf185, C21orf121, CACNA1A, CCDC140, CDH19, CLCA3P, CLCA4, CLEC2A, CNDP1, CNTFR, CST7, CXorf22, CYP7A1, DKK4, DMBT1, EMR3, F5, FGA, FGB, FGG, FGL1, FLJ43859, FLJ44635, FOXR2, GALNT14, GATA1, GLIPR1, GPR85, GRM2, HAO1, HEATR7B2, HSPC072, HTR2A, IFLTD1, INSL4, KCNS1, KLF17, KRT78, LBXCOR1, LIM2, LOC415056, LRRC36, MAGEA4, MTUS1, MUC4, MUC7, NCA…
24	miR‑33a‑5p, miR‑550a‑5p	AANAT, ADAD2, ADAM18, ADAM5P, ALPI, ANKRD20A4, ANKRD7, BVES, C1orf114, C3orf26, C7orf30, C7orf31, C7orf46, C7orf52, CBX3, CDCA7L, CDHR2, CT45A1, CT45A2, CT45A3, DKFZP586I1420, DNAH17, DNAJB3, DPY19L1, ENAM, FABP7, FAM71F2, FAM92A3, FGB, FLJ37543, FLJ43859, FLJ43950, FLJ44082, GDNF, GJD2, GNGT1, GPR111, HGC6.3, HHLA1, HIBADH, HORMAD2, HPGD, IRS4, ITGB1BP3, KAAG1, KBTBD2, KCNA4, KIAA1257, KLHL7, KR…
25	miR‑200a‑3p, miR‑30d‑3p	AAA1, AFM, AFP, AGXT2L1, AGXT2, AJAP1, ALB, ANK1, AP3M2, ATCAY, BARHL1, BDNF, BRDT, C12orf27, C12orf42, C2orf50, CACNG1, CALB1, CCDC117, CELF3, CELF4, CHD1, CNGA3, CST11, CXCL13, DLX5, DNAJB3, DOK6, ELFN2, EPS8L3, FLJ45983, GABRA1, GABRB3, GLDN, GMPR, GPATCH2, GPHA2, GYPA, HEBP1, HGSNAT, HPCA, HTN1, HTN3, HTR7P1, IL17B, ITPR2, KCNC1, KCNU1, KIAA1467, KIRREL3, LOC144742, LOC153910, LOC284379, LOC2…
26	miR‑29b‑3p, miR‑4640‑3p	ADCYAP1, AMY2A, ASPG, BARHL1, C18orf20, C19orf57, C20orf56, C3orf16, C6orf176, C6orf58, C8orf75, CARD17, CCR6, CDH10, CLVS2, CT45A5, DDX25, DEFB4A, DSG4, EPHA8, ERN2, FBP2, FGF10, GADL1, GCM1, GIP, GNG4, GPR12, GRAMD1B, IL1RAPL1, ITLN2, KCNH6, KRT40, KRTAP1‑3, KRTAP3‑2, KRTAP3‑3, L1CAM, LOC100132354, LOC348021, LOC441177, LSAMP, MMP26, NEFH, NHEG1, NLRP11, NPBWR1, OLFM3, PCSK1, PDZRN4, PGLYRP3, P…
27	miR‑132‑3p, miR‑132‑5p, miR‑452‑5p	AADACL3, AADAT, ACSM3, ADCYAP1R1, ALAS2, ALX4, AQP12B, ASZ1, AWAT2, BSND, C14orf126, C20orf186, C21orf62, C4orf6, C6orf58, C7orf71, CACNA1G, CARD17, CCDC141, CCDC3, CFHR5, CFTR, CGB7, CNDP1, CPA5, DEFB4A, DKFZp566F0947, DPCR1, DPT, FHL1, GALNT9, GDF10, GLYAT, GPBAR1, GPR144, GSTT2, HEPN1, HSPB7, INS‑IGF2, ISLR2, ITIH2, JPH4, KCNQ2, KLB, KRT3, KRT76, KRTAP5‑11, LEP, LOC157627, LOC285768, LOC348021…
28	miR‑186‑5p, miR‑197‑3p	ABCA4, ABCC2, AMPD2, ANGPTL5, ATXN7L2, C10orf90, C1orf52, C1orf59, C21orf99, C2orf57, C5orf47, C6orf141, CA10, CABLES1, CALB2, CAPN11, CAPZA1, CCDC18, CD2AP, CDC5L, CENPQ, CFTR, CHRNA7, CLCC1, CRYGN, CTTNBP2NL, CTXN3, CUZD1, CYP39A1, CYP7B1, DEPDC1B, DEPDC1, DMKN, DNTTIP2, ENPP4, FAM24B, FLJ41941, FMR1NB, FRMD5, FRS3, GDNF, GEMIN8P4, GNAI3, GPR111, GPR61, GPSM2, GSTM4, GUCA2A, HBXIP, HSP90AB1, IG…
29	miR‑449a, miR‑4443	ACTR5, ADAM5P, AKAP14, APOBEC4, BCAR4, BLCAP, C13orf30, C1QTNF8, C1orf189, C1orf194, C1orf92, C20orf85, C22orf15, C2orf62, C4orf40, CCDC37, CDC20B, CDH7, CTNNBL1, DNAH12, FAM120B, FAM166B, FCGR3B, FOXN4, GAGE2D, GYS2, HES7, HORMAD2, KIAA0406, KIF19, LOC100130274, LOC100130933, LOC100188947, LRRC18, MAGEB18, MAGEB2, MANBAL, MRGPRD, NXPH2, ODAM, OR10G7, PZP, RAD21L1, RALGAPB, ROPN1L, RPN2, RPRD1B, …
30	miR‑1305, miR‑326, miR‑338‑3p	AATK, ACER3, ADAM29, ADARB2, ALG8, APLP1, AQP11, ARHGEF17, ARRB1, ASB16, ATG9B, BDKRB1, BEGAIN, BRSK1, C11orf30, C11orf67, C17orf102, C1orf213, C2CD3, C6orf176, C6orf27, CACNB2, CAPN5, CASKIN1, CCDC151, CCND1, CDH17, CDHR3, CGA, CHRM4, CLNS1A, CRH, CTTN, DDX4, DKKL1, DUSP4, EPHX4, FADD, FAM196A, FLJ35390, FLJ40504, FNDC5, FRG2C, FRG2, FSCN2, GAB2, GDF15, GDPD4, GDPD5, GLYATL3, GP2, HNF4A, HULC, I…
31	miR‑1247‑3p, miR‑1247‑5p	AAA1, ANKRD33, ARGFXP2, ARHGAP36, BDNF, C17orf54, CRH, CST11, CYP2B6, DIO3, FAM187B, FAM27B, FOXI2, GPER, GPR149, HTRA4, INSL4, KIR3DL3, KRTAP9‑4, MUM1L1, PABPC5, POU4F3, RGAG1, SEC14L3, SHISA7, SORBS3, SP9, SPINK6, SYNPO2L, TAF1L, TMEM215, TNFSF11, UGT3A1, ZNF804B
32	miR‑2114‑5p, miR‑2114‑3p	ABCC3, ADAM20, ALPI, BAIAP2L2, BSND, C12orf42, C17orf37, C18orf20, C1orf63, C20orf56, C2orf27A, C2orf54, C2orf71, C6orf164, C7orf69, C9orf24, CCDC79, CGB1, CGB5, CGB8, CGB, COL20A1, CRISP2, CRYAB, CRYBA4, CYP2C19, DMKN, DMRT1, E2F2, ENHO, FAM153C, FAM47C, FAM78B, FBXL20, FLJ40292, FOXD1, FOXE3, GCG, GPR50, GPR52, GPR98, HELT, HIST1H1D, HIST1H1E, HIST1H2AJ, HIST1H2AM, HIST1H2BB, HIST1H2BE, HIST1H2…
33	miR‑10a‑3p, miR‑10a‑5p	ABHD3, ACP5, ADH7, AKAP6, ANKRD43, ARL14, ATP6V0D2, ATP6V1B2, BCO2, BTG2, C10orf129, C15orf48, C1orf125, C20orf123, CCNI2, CD84, CKB, CLEC4A, CSH2, CTSK, CYP2C8, DIRAS3, EDDM3B, EPHA8, FAM108B1, FAM187B, FAM40B, FBP2, FGF10, GALNT5, GDF9, GRB14, HECTD2, HESRG, HIST1H3C, HIST1H4I, HOXB2, HOXB3, HOXB4, HOXB5, HOXB6, HOXB7, HOXB8, HOXB9, IGLL1, IL31RA, ITGB3, KIAA1486, KRT12, MAGEB16, MGC42105, MRGP…
34	miR‑3170, miR‑92a‑1‑5p, miR‑3194‑5p	ACY3, ANKRD20A3, ATP4A, C17orf64, C20orf114, C20orf177, C8orf12, CABP2, CDRT1, CNIH2, CPB2, CSNK1A1P, DEFB123, DMRT1, EPHA6, FAM123C, FARP1, GABRQ, GALR2, GCGR, GCNT3, GJB6, GPR12, GPR37L1, GRIN3B, KCNJ4, KRT4, KRT76, KRT77, LIPI, LOC116437, LOC126536, LOC415056, LYZL2, MAL, MORC1, NCR2, NLRP5, NXPH2, OMG, OR7G2, OTOP1, PGLYRP3, PRB2, PRB4, RAD21L1, RHCG, RIMBP2, RIMS4, SCEL, SHISA7, SLC17A4, SLC…
35	miR‑181b‑5p, miR‑20b‑5p, miR‑217, miR‑335‑3p, miR‑363‑3p, miR‑204‑5p, miR‑216a‑5p, miR‑216a‑3p, miR‑106a‑3p	ACE2, ACTL6B, ADAM7, ADH1C, AGT, ANKS4B, APOBEC1, ARHGDIG, ASIP, BCAS2, BCHE, BCL2L15, BMP3, BRS3, C14orf39, C17orf78, C1orf187, C4orf6, C5orf27, C6orf222, C6orf227, CACNG5, CALML3, CASR, CBLN1, CCBL1, CCDC160, CDH17, CDHR2, CDHR5, CLDN10, CNTN2, CNTNAP2, CRLF2, CRYBA2, CTNNA2, CYFIP2, CYP2W1, DAPL1, DCLRE1B, DGKK, DKK2, DMRTC2, DPCR1, EGFR, ESYT3, FAM133A, FAM5B, FEV, FKBP9L, FMO6P, FTCD, GAD2, …
36	miR‑190a‑3p, miR‑6879‑3p	ADAM2, ADAM5P, ADCY3, AKAP6, ALPI, ANKRD20A4, BCL8, BFSP2, BIRC7, BOLL, BTN1A1, C12orf40, C17orf78, C1orf130, C20orf56, C2orf78, C8orf34, CA6, CACNG2, CADM3, CD14, CD180, CELP, CFC1B, CHRNA2, CHRNA9, CLCA3P, CLDN10, CNGA1, CSF2RA, CSH2, CSN1S1, CSN1S2A, CSN2, CYorf15A, DENND1B, DGKK, DKFZp686A1627, DMBT1, DMRTC2, DOK5, EDN3, EIF1AY, ENPP7, FER1L6, FLJ43859, FLJ43950, FRMPD2L1, GAGE1, GAGE2A, GKN1…
37	miR‑512‑3p, miR‑515‑3p, miR‑517a‑3p, miR‑518a‑3p, miR‑518c‑5p, miR‑518e‑3p, miR‑518f‑5p, miR‑519c‑3p, miR‑525‑3p	AQP6, CD44, CSMD3, ELAVL4, EMR3, EYA1, FLJ43859, FLJ43950, GRIA4, HBE1, IRS4, KCNS1, KLRC3, KRT33B, KRT72, LYZ, MAGEA4, MUC4, MYO3B, MYPN, NRG3, NT5C1A, PROK2, PSORS1C2, SERPINI2, SPRR2A, SPRR2C, SULT1E1, TBX4, TEX11, TRPA1, VGLL2, XKR4
38	miR‑105‑5p, miR‑1229‑3p, miR‑142‑5p, miR‑146a‑3p, miR‑451a, miR‑3156‑3p, miR‑6720‑3p, miR‑6850‑5p	ABCG4, ALPI, ANKRD1, BAIAP2L2, BRD7P3, BTNL3, C16orf73, C19orf41, C1QL1, C2orf71, C7orf33, CALCB, CAPN14, CCDC140, CCL20, CDHR1, CHI3L2, CLDN16, COL9A2, CRISP1, CRYBA4, DDN, DLL3, DLX6, DMKN, DNAH17, DNAJC5G, EN1, ESX1, EXD1, FADS6, FAM107A, FBN2, FGF21, FGFBP2, FOXE3, FRZB, FSD2, FXYD4, GAL, GLDC, GOLGA6L1, GPR158, GRIN2A, GSDMC, GSTA3, HELT, HEPHL1, HHIP, HHLA1, HIST1H2AD, HORMAD2, HSPB3, HTR3B…
39	miR‑223‑3p, miR‑27a‑5p	ADAMTS1, ATF3, C3orf16, CA10, CACNG2, CALB1, CCL2, CCL4L2, CDA, CES7, CHTF18, CLC, CMTM2, CNGB3, CSF2, CSF3, CXCL1, CXCL3, CXCL6, CXCR2, DEFB103B, DNAJC5G, EGR4, ELSPBP1, EMR3, FCN1, FOSL1, GEM, HBEGF, HBG1, HBG2, HMOX1, HPR, HTN3, IL1A, IL1B, IL1F5, IL5, KRT6A, LCE3E, LIF, LIPN, LOC100302650, LOC285735, LOC554202, MCTP2, MYADM, NR4A1, NR4A2, ODF3L1, PLK3, PLUNC, PRKAG3, PROKR2, PSG5, RETN, RGS16…
40	miR‑887‑5p, miR‑5002‑5p, miR‑4758‑5p	AATF, ACCN4, AGXT2L1, AIFM3, ALPL, ANKRD33, ATHL1, BEST4, C10orf62, C14orf184, C16orf48, C16orf74, C17orf73, C19orf36, C1orf223, C1orf87, C20orf135, C20orf195, C3orf47, C4orf44, C6orf15, C7orf61, CACNG7, CALML6, CAPN14, CATSPERB, CCDC28B, CD40, CER1, CHST5, CLDN22, CNGA3, COL6A2, COLQ, CXorf50B, CYP3A43, CYorf15A, CYorf15B, DCX, DDX3Y, DKFZp686A1627, DNAI2, DOC2A, DRD1, EDDM3A, EIF1AY, EMID1, FBX…
41	miR‑512‑3p, miR‑515‑3p, miR‑518c‑5p, miR‑519c‑3p, miR‑520a‑3p, miR‑525‑3p	ADH7, AJAP1, ANKRD34B, ARL4D, C10orf99, C11orf36, C13orf26, C1QL3, C20orf185, CACNA1A, CHRNA9, CSMD3, DEPDC1, DKK4, DMRTC1, EDDM3B, EMR3, FGF19, FGF3, FOLR3, FOXE1, FOXR2, GKN1, GPR85, GPR88, HEATR7B2, IFLTD1, KLK9, KLRC1, KLRC3, KLRC4, KRT25, KRT33B, KRT72, KRT76, KRT78, KRTAP10‑4, LOC339240, LOC643955, MUC7, NCAM2, NRG3, OR10Q1, OR2AG2, OR3A3, OR7E156P, OTOP2, PASD1, PCDHGA8, PLOD2, PMCHL2, PRO…
42	miR‑378a‑5p, miR‑511‑5p	ALDOC, AMY1A, APOL4, APOL6, C10orf27, C1QA, C1QB, C3AR1, CASP5, CCL13, CCL18, CCL25, CCL8, CD200R1, CD209, CD274, CD33, CD68, CD84, CETP, CFP, CFTR, CKMT2, CLEC10A, CLEC12A, CLEC4A, CLEC4GP1, CLIC2, CR1, CSAG3, CXADR, CYBB, DEFB126, DOK2, DPEP2, EMILIN2, F13A1, FAM23A, FCGR2B, FCGR2C, FGF7, FHL1, FOLR2, FOS, GBP5, GLYAT, GPBAR1, GPLD1, GPR112, GPR120, GUCA2A, HK3, HSD11B1, HSD17B1, IGSF6, IL13, L…
43	miR‑124‑3p, miR‑1251‑5p, miR‑129‑5p, miR‑153‑5p, miR‑7‑5p, miR‑1224‑5p, miR‑204‑5p, miR‑486‑3p, miR‑1179	ACTL6B, ADAM18, AGPAT9, ANK1, ATP1A3, BAI3, BRS3, C19orf30, C1orf111, C1orf173, C6orf10, C6orf138, C6orf174, C6orf191, C7orf52, C7orf65, C9orf144, CACNG5, CALHM1, CCDC87, CDK5R2, CECR6, CHGA, CHRNA3, CLCA1, CNR1, CNTFR, CPLX2, CPNE4, CREG2, CRX, CSMD3, CSTL1, CXorf48, DCAF12L1, DDC, DGAT2L6, DISP2, DMRTC2, DNAI1, DNER, DSCAML1, DSPP, ENO3, FAM123C, FAM163B, FAM57B, FEV, FLJ37201, FRMPD1, FSD1L, G…
44	miR‑195‑5p, miR‑199a‑5p, miR‑199b‑5p, miR‑203a‑3p, miR‑214‑3p, miR‑214‑5p, miR‑218‑5p, miR‑31‑3p, miR‑452‑3p, miR‑483‑5p, miR‑944, miR‑211‑5p	AADACL2, ACER1, ACSBG1, ACY3, ADM, AGBL1, AMN, ANKRD35, AQP3, AWAT1, BPIL2, C10orf99, C1orf105, C1orf114, C1orf125, C1orf68, C20orf123, C3orf16, C6orf105, CA2, CALB1, CAMK1G, CAPNS2, CARD18, CCKAR, CCL26, CCL27, CDA, CHP2, CLCA3P, CNFN, CNGB1, COL16A1, COL17A1, COL22A1, COL5A3, COL7A1, CRCT1, CSF2, CTAG1B, CXCL1, CYP2F1, CYP3A4, DAZL, DEC1, DEFB103B, DGAT2L6, DMRTB1, DPEP3, DUSP7, EGFL6, ELOVL4, …
45	miR‑376c‑3p, miR‑4649‑3p	ACY3, ANTXR1, C20orf70, C3orf36, CLCA1, COL10A1, COL11A1, COL8A1, CRISP2, CRISP3, CYP3A43, EPO, FAM19A1, FN1, FUT5, GPX5, HES7, HIST1H2BM, IL13RA2, IQCJ, KIAA1199, KRT38, LOC100133545, LOC283332, LOC645323, MAGEB10, MRGPRX4, NAT2, NCRNA00099, OR13G1, OR1C1, OR6F1, PCP4, PRSS38, RBM46, SCT, SLC9A10, SNORA47, SPRED3, TCEB3C, THBS2, TKTL1, TKTL2, TSGA13, tAKR
46	miR‑181c‑5p, miR‑27a‑3p, miR‑92a‑1‑5p	ASPG, C21orf125, C4BPA, C6orf176, ECEL1, FILIP1, GBX1, GCGR, GPR12, HIST1H1A, KRT6B, KRT77, KRTDAP, KSR1, LHX5, LIPI, LOC342346, LXN, MATN1, NOTCH3, PAQR9, PGLYRP3, PLD1, POU3F2, SLC26A9, SYDE1, TBX22, TMUB1, YJEFN3
47	miR‑532‑5p, miR‑502‑5p	AMTN, BEST3, C11orf36, C1orf110, C1orf186, C2orf78, CLEC2A, CTXN3, EDAR, FAM3D, FSD2, FTSJ1, IGF2BP1, INE1, KCNMB2, LOC100133957, LOC146336, LOC391322, LOC401588, NAA11, OR3A2, OR4B1, OTUD5, PGLYRP1, PORCN, RFPL4B, RGS7, SLC35A2, SPATA22, SSTR5, SUMO1P1, TBC1D25, TSG1, UBA1, ZNF673, ZNF679, ZNF705D
48	miR‑136‑5p, miR‑493‑3p, miR‑758‑3p, miR‑376a‑3p	ACOT6, ADAM11, AMELX, ANGPTL3, ARMC4, ATCAY, ATP2B2, BTN1A1, C12orf53, C14orf109, C17orf51, C17orf77, C20orf141, C20orf186, C9orf4, CACNA1G, CACNG7, CALCR, CALN1, CD5L, CEL, CHRM1, COL25A1, CSN1S1, CSN1S2A, CSN2, CSN3, CTTNBP2, CXCL13, EFNA2, EGFR, EPHA5, FAM23A, FAT3, FBN2, FBXL21, FGF8, FSTL5, GAL3ST3, GALNT9, GAP43, GAS2, GDF10, HMX1, IGLON5, IL5, INS‑IGF2, ISLR2, KCNG4, KCNJ12, KCNQ2, KCTD8, …
49	miR‑34b‑5p, miR‑34b‑3p, miR‑34c‑5p, miR‑449a	AMBP, APOBEC4, ARPP21, ASXL3, BTG4, C11orf88, C13orf30, C2CD4A, CA7, CACNG6, CALCR, CAPSL, CCDC135, CCDC33, CDH4, CELF3, CNTN2, CR2, CTRC, CXorf41, DCAF12L1, DCDC2B, DNAH3, DUSP26, ELSPBP1, FABP9, FAM178B, FOSB, FOXJ1, GABBR2, GABRB1, GH2, GPM6A, GPR12, GPR26, GPR64, IGSF1, INA, KCNG1, KCNH7, KCNK3, KIR2DL1, LGI1, LHX2, LHX9, LOC100287718, LOC285401, MAGEB3, MGAM, MYBPC3, MYF5, NEUROD2, NR0B2, PA…
50	miR‑296‑3p, miR‑3619‑3p	AADACL3, ABCG8, AMTN, ANO2, BIN1, BTBD17, BUB1, C16orf79, C4BPA, C4orf50, C7orf16, CA6, CCDC129, DDX4, DES, EPHA7, ESRRB, FAM196A, FAM48B2, FAM75A6, FLJ44082, FNDC7, GPX5, HSD17B2, IGF2BP3, IL1F7, IL22RA2, KCNQ1DN, KIF17, KRTAP5‑11, LHX1, LOC146336, LOC285796, LY6G5C, MAGEA10, MC4R, MCCD1, MEP1A, MORC1, MPZ, MYT1L, NAA11, OC90, ODF3L2, OR2L2, OR56A3, OR7E156P, PAEP, PAGE2, PDYN, PRKAG3, PRM1, PRS…
51	miR‑378a‑5p, miR‑5683	ABCA10, ACVR1C, ATG16L2, BTNL9, C12orf39, C20orf203, CACNG3, CCDC75, CD300LG, CDC14B, CDH20, CHRNA9, CRHBP, CRHR2, EPS8L3, FABP4, FAM71A, FCGR3B, GHSR, GLIPR1L1, GPR162, GPR17, KIAA0408, KRTAP4‑11, LOC91149, OTC, PKD1L2, PPP1R2P9, RGPD8, SCN3A, SHOX, SLC7A10, SPTB, SVEP1, TMC2, TNS1, TPO, VIP
52	miR‑376c‑3p, miR‑381‑3p, miR‑409‑3p	ADAM12, AGTR2, ALX4, ASTN1, BAGE, C13orf26, C6orf186, CACNG7, CDK15, CGB2, CLEC1B, CSRNP3, CTNNA2, CYP4A11, DMRTB1, F2RL2, FREM1, FRMPD2, GFRAL, GJA8, GKN1, HMCN1, HPX, HSD17B13, IGF2AS, KLF15, LOC440896, MGC4473, MIA2, MUC6, NELL2, NPPC, OR10A6, PENK, POSTN, RPE65, RTL1, SEL1L2, SEMA3B, SLC2A7, SLC7A13, SPANXE, TDGF3, TPPP2, UGT1A7, VSTM2A, WBSCR26, XPNPEP2, ZBTB16, ZCCHC5
53	miR‑1269b, miR‑2277‑3p	ADAD1, ADAM7, AKR1D1, ANKRD26P1, ASAP1IT1, AURKC, C10orf113, C1orf110, C21orf96, C4orf7, C6orf58, C7orf54, CACNG2, CCDC141, CD5L, CFC1B, CLEC4M, CSH2, CSNK1A1P, CT45A2, CYCSP52, DDX4, EPO, FAM187B, FGF4, GH2, HIST1H1A, HIST1H1B, HIST1H1E, HIST1H2AB, HIST1H2AD, HIST1H2AG, HIST1H2AJ, HIST1H2AK, HIST1H2AL, HIST1H2AM, HIST1H2BF, HIST1H2BH, HIST1H2BL, HIST1H2BN, HIST1H3B, HIST1H3F, HIST1H3I, HIST1H4B,…
54	miR‑423‑5p, miR‑423‑3p, miR‑4728‑3p	ABCC4, ABP1, ACSM1, ADAM7, ATP5G1, B4GALNT2, BLMH, C15orf43, C17orf102, C17orf93, CALCOCO2, CBX1, CCDC55, CDH4, CEACAM7, CLDN2, CPB2, CXCL17, CYP4F2, DDX3Y, DHRS13, DNAH8, EFCAB5, ENPP3, ERBB2, FBXL20, FOXR2, GADL1, GCM1, GIP, GIT1, GPR50, GPR88, HOXB2, ISX, KCNQ2, KRT12, LCN1, LOC150622, LOC400940, MAGEB6, MYPN, NUFIP2, ORMDL3, OSBP2, PAFAH1B3, PGAP3, PHF12, PRAMEF12, PRR11, PRR15L, PSMD3, PZP, …
55	miR‑4714‑3p, miR‑4724‑5p, miR‑664b‑3p, miR‑4714‑5p	ADAM5P, ANO1, ARHGAP4, ARRDC4, ARX, BRCC3, BRD7P3, C12orf40, C15orf58, CAMK1G, CIB1, CT45A3, CXorf66, CYP4F2, DDX60, DKC1, DPY19L2P1, EDDM3A, EDDM3B, F8, FBLN1, FCGR2C, FCRLB, FER1L6, FUNDC2P2, FUNDC2, GLYATL3, GOLGA6A, HAR1A, HCN4, IDH2, IFITM1, IFNW1, IGDCC3, IGF1R, IRAK3, KRTAP5‑2, LOC144742, LOC339240, LOC647859, LRRC10, LRRC28, LY6G6F, MTCP1NB, MTCP1, MX1, NARG2, NGRN, NRXN1, OAS3, PRIC285, …
56	miR‑132‑3p, miR‑212‑3p	ACE2, ADRA1A, ASIP, ASZ1, ATP2B3, BAI1, BRSK2, C5orf27, C6orf58, CADM3, CAMK2N2, CDX1, CEACAM22P, CLEC18C, CTNNA2, CYP2A13, CYP3A5, DGCR10, DHRS2, DIRC3, DMRTB1, DPCR1, DRD5, EEFSEC, FEV, FLJ43859, FLJ43950, GADL1, GDF1, GDNF, GLRA2, GPR78, H2BFM, H2BFWT, HAR1A, HAR1B, HES7, HHATL, HOXA7, HRH3, IL17C, JPH4, KCNH5, KCNJ12, KCNK12, KCNK4, KCNQ2, KIRREL3, LASS1, LHX2, LHX8, LOC100216001, LOC284100, …
57	let‑7d‑3p, miR‑98‑5p	ABCC2, ADAM7, ADRB3, C14orf39, C14orf53, CDH10, CELF4, CRISP1, DIO1, DUPD1, EPO, GAGE1, GAGE2D, GALR1, GCM1, GHRH, GOLGA6L1, GOLGA6L6, GOLGA8DP, GPC4, GRAMD1B, GSG1L, KCTD4, KIAA1797, KRT12, KRT20, LAP3, LIN28A, LIN28B, LOC126536, LOC348021, LRRC52, NGB, OR6K3, PLP1, SEMG2, SLC22A25, SLC5A11, SOHLH2, SOST, SPAG6, SPINK1, SSX3, TEX15, TMCO2, TSPYL6, VCX2, ZNF804A
58	miR‑552‑3p, miR‑552‑5p	A4GALT, ABCC2, ACTN3, ANG, ANKS4B, APEX1, ATP4A, C12orf27, C16orf54, C2CD4A, C2orf78, CA10, CHAD, CHRNB3, COL29A1, CP, CTPS, CXCL6, DEM1, DGKK, ERN2, FAM55B, FCHO1, FGA, FGB, FGG, FGL1, FKBP9L, FOXG1, FUT3, FUT6, GAB4, GADL1, GAGE1, GAGE2D, GSG1, HEATR7B2, ITIH2, KIAA1797, LCE1B, LOC100130557, LOC400794, LOC728855, LOC728875, LRRC52, MAGEC1, MTHFD1L, MTUS1, NTAN1, ODF1, OR56A3, OTOR, OXCT2, PNLDC…
59	miR‑653‑3p, miR‑653‑5p, miR‑489‑3p	ADAD1, ADAM29, AGAP7, AQP8, ARPP21, ASCL4, ASZ1, BEST3, BFSP2, C10orf41, C18orf26, C1orf223, C2orf14, C8orf47, CADM2, CALCR, CARD16, CCDC68, CFTR, CLDN22, CNGA2, CRISP2, CRISP3, CSTA, CYP4F2, DEGS1, DHRS9, EPHA3, FAM176B, FAM5C, FAM71E2, FATE1, GABRQ, GBP7, GHITM, GNG13, GPR6, GPR88, GRIA4, GRIP1, GSTA2, HSD17B1, IFNA13, KCNK17, KCNU1, LCN1, LOC126536, LOC219347, LOC388242, LRP4, LRRC69, LSM2, MA…
60	miR‑34b‑5p, miR‑34b‑3p, miR‑34c‑5p, miR‑449a	ANKRD20A4, ARHGAP36, C16orf11, C17orf104, C1orf194, C20orf85, CA7, CABP2, CALN1, CCDC135, CCDC33, CHRM4, CLDN25, CST5, CT45A2, CT45A4, CT45A6, DCDC2B, DCX, DSCR4, EMX1, ENAM, FAM123C, FRG2B, FST, GABRB1, GH2, HIST1H4F, IGSF1, INSC, KRT12, LOC100287718, LRRC7, LRRN4, MIXL1, MSMB, MYOC, NAA11, NEUROD4, PEX5L, POTEC, RNF133, RNF148, SFTPC, SLC18A1, SLC4A10, SNORA5A, SOX3, TMEM146, TMEM190, TMEM229A,…
61	miR‑150‑5p, miR‑155‑5p, miR‑4772‑3p, miR‑519c‑3p	AICDA, AMICA1, ANKRD44, AOAH, APOBEC3G, APOBEC3H, BANK1, BIN2, BTN3A1, BTN3A2, BTN3A3, C11orf21, C15orf53, C5orf20, C5orf40, C8orf80, CAMK4, CCL5, CCR2, CCR4, CCR5, CD226, CD22, CD244, CD247, CD2, CD38, CD3D, CD3E, CD3G, CD48, CD53, CD5, CD6, CD74, CD79B, CD86, CD8A, CD8B, CD96, CECR1, CLEC17A, CNR2, CR2, CRISP1, CRTAM, CST7, CTSS, CTSW, CXCL11, CXCL9, CXCR3, CXCR5, CXCR6, DIO1, DOCK2, DTHD1, EBI…
62	let‑7c‑5p, let‑7d‑3p, let‑7f‑5p, let‑7g‑5p, miR‑98‑5p	A1CF, ACSL6, ACVR1C, ADH7, ADRB1, AFF2, AOX1, APC2, ATP2B3, ATXN8OS, B3GAT1, B3GNT7, BEND4, BHLHE22, BMP5, BSND, BSN, C5orf35, C6orf222, C8orf34, CALN1, CCL14‑CCL15, CDH22, CECR6, CLC, COL9A1, COL9A3, CPA4, CRCT1, CYP19A1, DAB1, DDN, DGKK, DMP1, DNAH3, DNAH5, DSG3, ELOVL4, EPHA3, FAM19A1, FGF5, FSD2, GABBR2, GPR26, GRAMD1B, GYG2, HAND1, HMGA2, HOXA9, HTR1E, IGF1R, IGF2BP1, IGF2BP3, IGSF1, IL13, K…
63	miR‑144‑5p, miR‑486‑5p, miR‑206, miR‑4732‑3p	AADACL3, ABCA8, ABCA9, ABI3BP, ACACB, ACSM2B, ACSM5, ADH1A, ADH1B, AHSP, ALAS2, ALDH1L1, ALPK3, ANGPT4, ANGPTL5, ANK1, AQP7P1, AQP7P3, AQP7, AQPEP, ASPA, ATP1A2, BEST2, BMP3, C10orf27, C13orf36, C14orf180, C2orf50, C6, CA1, CBLN4, CCL14, CD209, CDH20, CELA1, CHRDL1, CIDEA, CIDEC, CLEC3B, CLEC4GP1, CNTD1, CPO, CST9, CSTL1, CXCL2, CYP1A2, CYP26B1, CYP3A7, DBH, DCST1, DDR2, DEFB132, DTX1, ECM2, EGFL…
64	miR‑423‑5p, miR‑423‑3p, miR‑4728‑3p, miR‑4728‑5p	ABCC4, AGXT, APOA5, ARGFXP2, ARHGAP36, B4GALNT2, BLMH, BSND, C17orf102, C17orf93, CALCOCO2, CBX1, CCDC144C, CCDC55, CDH10, CEACAM7, CES4, CHRM2, CRYBA4, CXCL17, DHRS13, DNAH8, EFCAB5, ERBB2, FAM9C, FGF21, GIP, GIT1, GJB7, GPR179, GPR88, GRB7, HIST1H1A, IRGC, KLK15, KLK7, KLK8, KRT12, KRT20, KRTAP4‑11, KRTAP4‑12, LCN1, LOC126536, MDC1, MYBPHL, NPPB, NUFIP2, NYX, PAFAH1B3, PGA3, PHF12, PLP1, PPP1R1…
65	miR‑1306‑5p, miR‑203b‑3p, miR‑3065‑5p, miR‑3065‑3p	ABHD3, ACPT, ANKRD34A, ANO2, ARHGAP24, ARSH, BAHCC1, BAIAP2, BANK1, BNIPL, C16orf81, C17orf102, C17orf55, C1orf213, C21orf58, C3orf27, C4orf7, C5orf47, C7, C9orf106, C9orf47, CAPN5, CCKBR, CCL21, CD70, CDR2L, CELA1, CES7, CHST8, CLDN14, COL20A1, COL2A1, CPNE4, CRTAC1, CST9, CXorf1, DAGLA, DCBLD1, DGCR10, DGCR9, DPP10, ELMOD1, EPS8L3, EYA4, FABP3, FAM19A3, FAM75C1, FETUB, FOLH1B, FOLH1, FOXE3, FRM…
66	miR‑221‑3p, miR‑221‑5p	ADH4, ANXA10, ATP12A, ATP1A4, BANK1, BLK, BMPER, C10orf96, C11orf87, C3orf20, C6orf222, CALHM1, CARTPT, CASQ1, CD69, CELA1, CLEC17A, CNR2, CNTN5, CPLX4, CP, CR2, CRCP, CXCR5, CYP1A1, DCST1, ECM1, ESRRG, FAM129C, FCER2, FCRL1, FCRL2, FRAS1, GHSR, GJA3, GLP2R, GPR142, GRIA3, HESRG, HNF4A, HULC, IGFBP2, IL2, KCNQ1DN, KHDRBS2, KRT25, LCN8, LOC283663, LOC374491, LRTM1, MGAM, MS4A1, MYNN, NKX2‑1, OR56B…
67	miR‑140‑3p, miR‑451a, miR‑500a‑5p, miR‑532‑5p	ACAN, ADAD1, ADARB2, AHSP, ANKRD1, AOC2, AQP6, BPIL3, C11orf86, C15orf54, C16orf79, C21orf122, C2orf40, C2orf50, C2orf82, C4orf51, C5orf23, CCDC38, CD1B, CER1, CFTR, CHRM3, CHRNA7, CLEC18A, CLEC18B, CLEC2A, CLIC5, COL11A2, COL27A1, COL2A1, COL9A3, CTCFL, DPPA2, EDAR, ENPEP, FAM180A, FAM19A4, FAM48B2, FLJ43860, FOXD3, FOXR2, FXYD4, GAGE2C, GDF15, GJD2, GPR149, H2BFWT, HAS2AS, HBE1, HCN1, IL1R2, IT…
68	miR‑124‑3p, miR‑153‑3p, miR‑153‑5p, miR‑222‑3p	ABCC8, ADCYAP1, ANKRD20A4, ANKRD20B, ANKRD30A, ANKRD35, ASTN2, AZGP1, B3GAT1, BCHE, BHLHA15, BMP2K, BPIL1, C15orf54, C18orf20, C19orf30, C2orf14, C7orf34, C7orf52, CACNA1C, CACNA2D3, CADPS, CALML3, CARTPT, CCDC108, CCDC60, CCDC7, CDC14A, CDKL4, CEACAM16, CEACAM6, CES3, CFC1B, CHGB, CHRNB2, CHST1, CLEC3A, CLRN1, CNKSR3, CNNM1, CNR1, CNTN5, CPNE5, CPXM2, CRMP1, CXADRP3, CYBRD1, CYP2A13, CYP2A7, CYP…
69	miR‑103a‑3p, miR‑15a‑5p	AGER, ALKBH6, ALKBH7, AMH, ANKS3, APOOL, ARHGAP33, ARL6IP4, BAD, BBC3, BCL7C, BLOC1S1, BRF1, C11orf35, C17orf56, C19orf60, C19orf70, C1orf35, C1orf86, C21orf2, C7orf27, C7orf50, C9orf142, CAPN10, CBLC, CCDC106, CCDC12, CCDC130, CCDC153, CCDC159, CCDC24, CCDC61, CCDC94, CDK10, COMMD4, CROCC, CXXC1, CYP21A2, D2HGDH, DAPK3, DHRS12, DLEU2, DMPK, DNAJC17, DNASE1L2, DPP7, EBPL, EGFL8, EGR4, EPS8L2, ETV…
70	miR‑144‑3p, miR‑940, miR‑8072	ADAD1, ALDH3A1, ART4, BCAR4, C12orf69, C13orf26, C14orf105, C17orf88, C20orf46, C3orf16, C4orf26, CALB1, CCDC125, CCL15, CRISPLD1, CSF2, CST5, CTRB2, DEFB103B, EDDM3B, ELAVL2, ENDOU, FBXW12, FGF12, FMO3, FRG2C, FRG2, GABRA1, GABRQ, GAGE12J, GAGE13, GAGE2B, GAGE2C, GAGE8, GBP7, GPR151, GPX2, HEPHL1, IFNA13, IFNK, IL1A, IL23R, IRS4, KCNH5, KLK12, KLK14, KRT6A, KRT6C, LCE3E, LIM2, LMAN1L, LOC285629,…
71	miR‑3117‑3p, miR‑873‑5p	AIPL1, BCL2L14, C1QL2, C1orf187, C20orf186, C4orf51, CACNA1E, CLEC7A, CNPY1, CNTN6, CTAG1B, DLEU7, DLX5, DNER, DPYSL5, E2F3, ETV6, FAM150A, FAM163A, FAM71C, FBXL13, FEV, FLJ43860, GABRA4, GALNT9, GDF10, GFI1B, GFRA2, GPR110, GPR153, GRIN2B, GUCA1A, HIST1H1A, HIST1H2AJ, HIST1H2AL, HIST1H2BF, HIST1H2BI, HIST1H2BL, HIST1H2BN, HIST1H3A, HIST1H3B, HIST1H3F, HIST1H3I, HIST1H4K, HIST2H2AC, HIST2H3C, HIS…
72	miR‑143‑3p, miR‑378a‑5p	AG2, APOB, BMX, C1QL1, C1orf49, C20orf200, C21orf7, CALCRL, CASQ2, CCR7, CDH5, CDH6, CELA1, CLEC14A, CLEC1A, DACT3, DHH, DIRAS2, ELTD1, EMCN, ERG, ESAM, FABP3, FAM124B, FBXL22, FCGR3B, FHL5, FLJ42875, GCM1, GHSR, GIMAP8, GPR116, GPR20, H2AFB1, HMX2, HTR4, IGFBP7, KLF5, KRT25, KRT27, LDB3, LHX5, LMOD1, LOC283332, LY6G6C, MPPED1, MRGPRF, MRVI1, MUSTN1, MYCT1, MYH11, MYOCD, NEXN, NKAIN4, NPR3, NRCAM…
73	miR‑449a, miR‑4461	ADH6, AKAP14, APOBEC1, BASE, C10orf41, C11orf70, C11orf88, C15orf26, C17orf55, C1orf189, C1orf194, C1orf92, C20orf70, C20orf85, C22orf15, C2orf39, C2orf62, C6orf103, C6orf118, C7orf57, C8orf12, C8orf84, CARTPT, CCDC37, CCDC42B, CCDC74B, CD52, COX6B2, CTNNA2, CYP1A1, DCDC2B, DNAJB13, DYDC1, EFHB, EMX1, FAM103A1, FAM71E2, FAM92A3, FAM92B, FKBP1B, FLJ44082, GJA3, GPR26, GUCY2E, HOXC4, KCND2, KILLIN,…
74	miR‑17‑3p, miR‑23b‑3p	ADCY2, ANXA8L1, ART4, BRSK2, C12orf27, C18orf34, C5orf45, C6orf147, C8orf34, C9orf3, CARNS1, CCDC89, CEND1, CFC1B, CHGA, CLDN22, COL11A2, COL27A1, DHRS9, DPP6, DPY19L2P4, EFCAB3, ERMN, FAM101A, FAM150B, FEZF1, FNDC7, FOLH1B, GABRA1, GJD2, GSTA2, HOXB5, HUS1B, IMPG1, KCNC2, KCNK5, KRT15, LCE1B, LCE2B, LCE2C, LCE2D, LCE6A, LIX1, LOC100192426, LOC157627, LOC158376, LOC283332, LOC284632, LOC389458, L…
75	miR‑125b‑2‑3p, miR‑3117‑3p, miR‑584‑5p, miR‑138‑5p, miR‑18a‑3p, miR‑4533, miR‑9‑3p, miR‑488‑3p	ABCA13, ACTL8, AIMP1, AIPL1, ALOX12, ALPL, AMBN, AMY1A, ANTXRL, ANXA8L1, ARL14, ASTN1, BNC1, C10orf114, C10orf90, C11orf20, C11orf90, C19orf41, C21orf34, C3orf66, C3orf74, C6orf186, C7orf29, C7orf61, CAMKV, CASP5, CCDC38, CCL25, CHODL, CLDN16, CLEC2L, COTL1, CPA4, CSAG3, D4S234E, DEFB103B, DMBT1, DRD5, DUSP9, E2F2, EDN3, EMID2, EMR1, EPHB6, EPHX3, EVX1, FAM27B, FBLN7, FBXW10, FGF21, FLJ43860, FTH…
76	miR‑154‑3p, miR‑369‑3p, miR‑409‑5p, miR‑411‑5p, miR‑493‑3p, miR‑494‑3p, miR‑758‑5p, miR‑376a‑3p, miR‑487a‑3p, miR‑129‑2‑3p, miR‑548f‑3p	ADRB2, AKR1B10, AKR1C2, ALDH3A1, AMELX, BCL2L10, C10orf99, C14orf23, C17orf93, C1orf125, C20orf191, C20orf201, CALML3, CCDC140, CCDC60, CDX2, CHP2, CHRM2, COLEC11, CRYBB2, CYP1A1, DPPA2, FAM83C, FBXW10, FLJ36000, FOXL2, FSTL5, FTHL17, GAGE10, GAGE12D, GAGE12J, GAGE13, GAGE2A, GAGE2B, GAGE2E, GAGE8, GAST, GLRA3, GPR123, GPR150, GPX2, GRIN2D, HBD, HOXA11, HOXD11, HOXD13, IGF2BP1, KCNA7, KERA, KRT13…
77	miR‑128‑3p, miR‑1287‑3p, miR‑1287‑5p, miR‑1288‑3p, miR‑216a‑3p, miR‑224‑3p, miR‑23b‑5p, miR‑3064‑3p, miR‑3074‑3p, miR‑3187‑3p, miR‑3620‑3p, miR‑3648, miR‑3691‑5p, miR‑376a‑5p, miR‑376b‑5p, miR‑376c‑5p, miR‑381‑5p, miR‑3912‑3p, miR‑3934‑5p, miR‑4453, miR‑4491, miR‑449c‑5p, miR‑454‑5p, miR‑4676‑5p, miR‑4709‑3p, miR‑502‑5p	ABHD12B, ACOT11, ADD2, ALDH1L2, ANK2, APBA2, ARX, ATP10B, B3GNT7, BEND4, BMP3, BRSK1, BRSK2, C11orf87, C3orf66, C6orf223, C8orf4, CA10, CA7, CACNA2D3, CACNG2, CALN1, CDC6, CHRM2, CHST1, CLSTN2, CNR1, CNTN2, COL11A2, COL21A1, COL27A1, CRP, CSDC2, CTXN3, CYP39A1, DCC, DCX, DGKI, DIRAS2, DLG2, DLK1, DMBX1, DPYSL5, DUSP13, EDAR, EFNA2, EGR3, ELAVL2, ELFN2, ELOVL4, EN1, EN2, EYA1, FADS1, FAM133A, FAM6…
78	miR‑1‑3p, miR‑133a‑3p, miR‑206, miR‑499a‑5p	ABRA, ACSM2B, ACTA1, ACTC1, ACTN2, AGBL1, AP3M1, ATP1B4, BARHL2, BEST3, C1orf95, C6orf142, C8orf22, CHRNB3, CHRND, COL25A1, CSN1S2A, CSN2, DCAF12L1, DDX3Y, DEFB103B, DES, DKFZp686A1627, DYNLRB1, FAM9A, FBXO40, GABBR2, GABRA1, GSS, LALBA, LDB3, LOC339240, LOC730811, MS4A8B, MYBPH, MYF6, MYH7B, MYH8, MYOM2, MYOT, MYOZ1, MYPN, NPSR1, PAGE1, PIRT, RAPSN, RIT2, SCGB1C1, SERPINB4, SLC28A2, SLITRK3, SND…
79	miR‑577, miR‑521	A2ML1, AQP2, ATP4B, BARHL2, BEST3, C4orf7, CLEC18C, CLEC2L, CLLU1OS, CLPS, CMTM5, COL29A1, CRISP3, CRYBA2, CXorf30, EPO, ESX1, FAM9A, GHRL, GPR151, GTSF1, GUCA2A, KBTBD12, KCNMB2, LGR5, LOC100124692, LOC116437, LOC348021, LOC93432, NLRP11, NOBOX, NPPB, NTSR2, OBFC2A, OR1J1, OTX2, PHKG1, PIRT, PROKR1, PSG3, RPE65, RYR2, SLC10A1, SLC17A6, SOST, SP8, SPRYD5, STAG3, TBC1D26, TNIP3, TPD52L3, TSG1, TSG…
80	miR‑10b‑5p, miR‑122‑5p, miR‑21‑5p, miR‑30a‑5p, miR‑7704, miR‑3648, miR‑122‑3p	A1BG, A1CF, AADAC, ABCG5, ABCG8, ACOT12, ACSM2B, AFM, AGT, AGXT2, AGXT, AHSG, AKR1C4, ALDOB, AMBP, ANGPTL3, ANGPTL6, ANXA10, APCS, APOA1, APOA2, APOA4, APOA5, APOBEC1, APOB, APOC1P1, APOC2, APOC3, APOC4, APOF, APOH, APOM, ARG1, ARMC5, ASGR1, ASGR2, ASPDH, ASPG, BAAT, BHMT, C10orf71, C12orf42, C12orf63, C14orf105, C14orf68, C20orf166, C21orf90, C3P1, C4BPB, C8A, C8B, C8G, C9, CA5A, CACNA1S, CATSPE…
81	miR‑1247‑5p, miR‑196b‑5p, miR‑19a‑3p, miR‑3609, miR‑582‑3p, miR‑942‑5p, miR‑204‑5p, miR‑516a‑5p, miR‑1179	ACTN3, ADAM18, ALPP, BTBD17, C12orf71, C1orf110, C4BPA, C6orf176, C7orf16, C7orf52, C8orf22, C9orf144B, C9orf144, CACNG5, CALCA, CAMK4, CAV3, CBLN1, CCL1, CDH19, CHD5, CHGB, CHRNB2, CHST2, CLSTN3, CNTN2, CNTN5, CRHR1, CRISP3, CRLF1, CRTAC1, CRYBA2, CYP2A6, CYP2W1, CYSLTR2, DGKI, ECEL1, ELAVL4, EML6, EPGN, FAM123A, FBN3, FEV, FILIP1, FOLR1, FOLR3, FXYD4, GDF5, GDNF, GJD2, GLDN, GPC5, GPR133, GPR64…
82	miR‑122‑5p, miR‑192‑3p, miR‑194‑5p, miR‑3651, miR‑3648	ANGPTL3, ARL14, C1orf49, C4BPA, C6orf218, CCKBR, CELA1, CES7, CHN1, CRYAA, CT45A1, CXorf49B, CXorf64, DCST1, DHDH, DMRTC2, FAM138F, FAM48B2, FAM75C1, HILS1, HRH4, IGFL2, KCNA10, KCNH6, KLK5, KLK7, KRT82, KRT9, LHX9, MIA2, MOBP, MUC12, MUC17, MUC4, MYBPHL, NAT1, NEFL, NMU, OR10Q1, PADI4, POTEB, RGSL1, RS1, RTL1, SERPINA4, SLC12A3, SPINLW1, TAC4, TBX10, TFAMP1, WDR69
83	miR‑122‑5p, miR‑663a	ABCG8, ADARB2, AGXT, AHSG, AMN, APCS, APOA2, APOA4, APOC3, APOH, ARG1, C12orf63, C21orf90, C3P1, C8A, C8B, C9orf84, C9, CDH2, CDHR5, CDX2, CFHR2, CLEC1B, CPN1, CREB3L3, CRP, CSN3, CT45A1, CT45A2, CT45A4, CT45A6, CYP4F12, DBH, DSCR4, ELAVL3, EPHA5, F2, F9, FABP1, FAM75C1, FCN2, FGA, FGF23, FLJ30679, FOXN1, G6PC, GC, GDNF, GNAT3, GPM6A, GPR50, GRAMD1B, HAO1, HIST1H2AE, HMX1, HPD, HP, ITIH1, KHDRBS2…
84	miR‑216a‑3p, miR‑3648, miR‑376a‑5p, miR‑376b‑5p, miR‑376c‑5p, miR‑381‑5p, miR‑449c‑5p	ACVR1C, ADAMTS5, B3GNT7, BMP3, BRSK2, C11orf87, C6orf223, C7orf41, CA7, CABP1, CACNG2, CHRM2, CNR1, CNTN2, CRH, CRP, CSDC2, CSRNP1, CYP39A1, DCX, DIRAS2, DOCK11, DPYSL5, DTX1, EBF3, EEPD1, EFNA2, EGR3, EN1, EYA4, F3, FAM133A, FAM13A, FAM65B, FGF14, FNDC4, FOSB, FOXN4, FOXP2, GABBR2, GABRB1, GAD1, GALNT5, GHR, GPAM, GPR174, GPR50, GRIA1, GRIN2B, GRM5, HAO1, HOXA10, HOXA13, HOXA5, HOXA9, HOXB8, IGF…
85	miR‑144‑5p, miR‑486‑5p, miR‑4732‑3p	ABCA8, ABCA9, AHSP, AMHR2, ANGPTL5, ANK1, ANO2, APOB, BEST2, C12orf68, C13orf26, C2CD4B, C2orf50, CA1, CDH20, CNTD1, CRX, CSMD3, CSTL1, CYP24A1, DCN, EGFL6, EMX2OS, EPB42, FAM135B, FAM180B, FAM3B, FAM89A, FHL1, FIGF, FXYD4, GCNT4, GLP2R, GP9, GYPA, HBG1, HBG2, HEMGN, IL17D, IL6, LMX1A, MAMDC2, MFAP5, NELL1, NOS2, NPTX1, OGN, P2RY12, PANX3, PCOLCE2, PHOSPHO1, PM20D1, PMP2, PTGER2, SCARA5, SH2D1B, …
86	miR‑135a‑5p, miR‑374b‑5p	ABCB11, ABP1, ADRB3, AMY2A, ATXN8OS, C1orf192, C3orf32, C9orf135, CAPN8, CARTPT, CCDC39, CDK5R2, CELF4, COX6B2, CST2, CST5, CXADRP3, CXCL14, CXorf30, CXorf59, CYP2A13, CYP2A7, CYP2B7P1, CYP2C8, CYP4F2, DIRAS3, DSCR8, EPHA8, FAM71E2, FAM81B, FAM9A, FOLR4, GHRHR, GHRH, GKN1, GLRA2, GPC3, GPR139, GRIA1, HAR1A, HAR1B, HTR3A, KCNK16, LBX1, LCN1, MAP2K4, MC2R, MGC15885, MYOC, NTNG1, OPTC, PART1, PCDHAC…
87	miR‑589‑3p, miR‑589‑5p	ACRV1, ACTG2, ANKRD1, ANXA13, ANXA3, AQP2, AQP4, BCL2A1, BRD7P3, BTBD17, C17orf104, C17orf98, C1QL2, C1orf61, C20orf56, C3orf43, C7orf16, CCL25, CD5L, CLDN1, CLEC4M, COCH, CRISP1, CTSE, CUZD1, CYP3A43, DDX25, DES, DLG2, DLGAP1, FAM153C, FAM24B, FAM57A, FBXL18, FKBP6, FOXA2, FSD2, GNAT3, GNG4, GRAMD1B, GSTA1, HBQ1, HORMAD2, HRCT1, IL1F7, INPP5F, KIRREL2, LGALS14, LOC442308, LOC84931, LRGUK, LRRC7,…
88	miR‑2110, miR‑133b	ABRA, ACTA1, ACTC1, ACTN2, APOBEC2, ASB10, ASB5, ATP1B4, ATP2A1, C10orf71, C12orf40, C20orf166, C6orf221, C8orf22, CACNA1S, CDC20B, CHRNB3, CHRND, CHRNG, CKM, COX6A2, CSRP3, DCAF8L1, DYSFIP1, EMR3, ENPP7, FBP2, GAGE1, HFE2, ITGB1BP3, KBTBD10, KBTBD5, LMOD2, LMOD3, MYBPC2, MYH1, MYH2, MYH4, MYH6, MYH7, MYH8, MYL1, MYL2, MYLPF, MYOG, MYOT, NEB, NRAP, PPP1R3A, PRDM9, PRR4, PSMC5, RPL10L, SAGE1, SLN,…
89	miR‑139‑5p, miR‑885‑5p, miR‑138‑1‑3p	ADORA1, AMTN, ANKS4B, ARID5A, ATP12A, ATP2B2, BBOX1, BCAN, BHLHE22, C1orf186, C20orf202, C20orf46, C3orf49, C6orf142, C6orf15, C6orf227, C9orf170, CA6, CAMKV, CCKBR, CHST4, CNTN6, COL29A1, CPSF4L, CSN3, CTNNA2, DCX, DEFB1, DKK4, DKKL1, DNAJC5B, DPCR1, FAM135B, FAM3D, FCGR2A, FCGR2C, FLJ23867, FOS, FTMT, GBA3, GLRA4, HOXA11AS, HRASLS2, HS3ST4, HSPA7, HTN1, HTR3B, IL13RA2, KCNN4, KIAA1751, KLK6, KR…
90	miR‑483‑5p, miR‑708‑3p	ABCD3, ACSBG1, AGXT2, AMPH, ASCL1, ATP6V1B1, ATP6V1G2, AWAT1, BRDT, C1orf105, C20orf186, C6orf141, C6orf15, CA2, CACNG1, CARD18, CDC14A, CNGA3, COL24A1, COLEC12, CXorf1, CYP3A43, CYP3A4, DAB1, DDX4, DGAT2L6, DLK2, ELOVL4, EPHA5, FADS6, FAM123C, FAM155A, FAM19A1, GDF10, HAL, HEBP1, HFM1, HMP19, HSPB8, HTR7P1, IGF2, KIAA1467, KLK3, KRT3, KRT79, LMOD3, LOC100131496, LRRC3B, LRTM2, MATN4, MDGA1, MTNR…
91	miR‑501‑3p, miR‑3156‑3p	ACTG2, ACTL8, ANKLE1, C11orf85, C15orf2, C17orf96, C18orf2, C19orf2, C1QL2, CCNE1, CNDP1, DDN, DRD1, DSCAM, DUSP9, FAM3D, FLJ90757, FMO3, GAGE4, GATA5, GCGR, GHRHR, GRM5, GSTA3, HPDL, HPSE, HTR3A, HTR3C, INS‑IGF2, KRT82, LAPTM4B, LMO1, LOC100188947, LOC387646, LOC645323, LOC653544, MARCO, MC3R, MIMT1, MRPS2, MSMB, NECAB1, NKX2‑5, OR4B1, PHOX2B, PLEKHF1, POP4, PRAC, RDH16, S100G, SHISA3, SLC6A10P,…
92	miR‑493‑3p, miR‑376a‑3p, miR‑543	ABCD2, ACVR1C, AMBN, AMELX, ARMC4, ASXL3, B3GALT1, BAI3, BARHL2, BEND4, C20orf114, C3orf49, CLEC4GP1, CLVS1, COL25A1, CYP3A5, DLGAP2, DMRTA2, EGR1, ELAVL4, FBXL21, FBXO47, FGF8, FOXB1, FSTL5, G6PC2, GABRG3, GDF10, GJB1, GRM5, HAPLN1, HCN1, HMGA2, HMX1, HTR4, IAPP, IGLON5, IL33, KCNA1, KCNJ12, KCNK10, KERA, KIAA1239, LAMB4, LEAP2, LGR5, LHX9, LIFR, LMO3, LOC157627, MET, MIA2, MS4A6E, MYH8, NECAB2,…
93	miR‑361‑3p, miR‑150‑3p	ACAP1, ADORA1, AGXT2L1, APOBEC3D, APOBEC3F, ARHGAP9, ATG16L2, BAI2, BST2, C16orf73, C2orf85, C9orf135, CARD11, CCDC88B, CD3D, CD6, CD7, CORO1A, CPE, CST3, DENND1C, FLJ40330, FUT7, GHRH, GPC3, GRAP, GTSF1L, GZMM, HERC6, HLA‑A, HLA‑B, HLA‑F, HMHA1, ICAM3, IFI35, IFI6, IFITM1, IRF8, ISG20, JAK3, KISS1, LAT, LCK, LGALS2, LIME1, LOC100188949, LOC606724, LTA, LY9, MAGEB16, MAP4K1, NAPSB, NCF1, NCR3, NF…
94	miR‑532‑3p, miR‑551a, miR‑577	ALK, ANTXRL, BCAR4, BPI, C14orf115, C3orf43, CAPN11, CHRFAM7A, CIB4, CLEC4M, COL9A1, COL9A3, CSAG1, CYP39A1, DLX5, FAM101A, FOXR2, GPR111, IGSF11, IL17A, ITGB1BP3, LCTL, LMAN1L, LOC116437, LOC221442, LOC285501, LOC96610, LOXL4, LRRTM1, LTB, MATN1, MLC1, MOG, NCR2, NCRNA00028, NKX2‑3, POU3F2, POU5F1B, PRSS33, RNASE10, SCRT2, SERPINB11, SLC35F3, SLC6A17, SMPX, SPATA3, SYT14, TMEM158, UCA1, ZNF560
95	miR‑1247‑3p, miR‑1247‑5p, miR‑506‑3p, miR‑508‑3p, miR‑509‑3p, miR‑511‑5p, miR‑514a‑3p, miR‑518b, miR‑526b‑5p	ABCC4, ABCD2, ACSL1, ADAMTS20, AFF3, ANK1, ASPA, B3GALT1, BCAT1, BMP3, BMP6, BMPR1B, BSN, C11orf87, C19orf57, C2orf71, C2orf88, C3orf70, CACNB2, CAPN6, CBLN2, CCL2, CCND2, CDC6, CHODL, CHST1, CLIC5, CNGA3, CNTN1, CNTNAP5, COL23A1, CPNE5, CPS1, DCAF12L1, DGKK, DMD, DNER, DPYSL5, DRD2, EBF1, EBF3, EFNA5, EGR1, EGR2, EN2, EPHA3, EPHA7, EPHX4, EYA1, EYA4, EZH2, FAM135B, FAM19A1, FAM19A2, FGF3, FGFR2,…
96	miR‑144‑5p, miR‑25‑3p	AAA1, AACSL, ABCC6P1, ACHE, ADAD2, AHSP, ASCL1, BVES, C18orf26, C2orf50, C6orf170, CA1, CASP8AP2, CLDN10, CYP24A1, EPHB4, EPO, FABP3, FABP7, FAM161B, FBXO24, GCNT4, GGTLC2, HINT3, HSF2, KCNS1, KLK12, KLK14, LOC283332, LOC727924, LYRM2, MAP3K7, MCM7, MDN1, NELL1, NPTX1, OPRD1, OR4N2, OR4N4, PAPPA2, PDE6C, PISD, RAB3B, RP1, RPTOR, SERPINB11, SH2D1B, SLC25A13, SLIT1, SMEK3P, SOX1, SPATA16, STAG3, SU…
97	miR‑3651, miR‑455‑5p, miR‑675‑3p	AACSL, ACTG2, ADAMTS17, ADAMTSL4, ARMS2, C11orf90, C15orf2, C1QL1, C1orf126, C1orf74, C6orf218, CACNA1E, CCDC140, CCL22, CD207, CEACAM8, CGB2, COL19A1, COL27A1, COL9A1, CTGF, DKFZp434J0226, EDN1, FAM46D, FAM9C, FLJ16779, GABRR1, GAGE4, GHSR, GRIN2C, H19, HAPLN1, HILS1, HLA‑DQB2, HOXA10, HOXA6, HOXA7, HOXA9, HRCT1, HRNR, IGFL2, KCNA10, KLK15, KLK5, KLK7, KRT4, KRT78, KRT82, KRT9, LIM2, LIN28A, LMO…
98	miR‑135b‑5p, miR‑18a‑3p, miR‑9‑3p, miR‑584‑3p	ABCA4, ACHE, ANKRD1, ART3, BCL2A1, C12orf53, C16orf73, C1orf61, CAPN14, CCKBR, CDC42EP3, CDKN2C, CEACAM7, CLDN6, CXorf49B, CYB5R2, DSCR4, DSCR8, ELAVL3, FAM75A2, FAM75A3, FATE1, FIGLA, FLJ35024, FNDC7, FOXD3, FRMPD4, GAST, GHRHR, GLP2R, GPR151, HORMAD2, HTR3A, IGF2BP3, IL12RB2, KCNG1, KCNH7, KCNQ3, KIF19, KLHDC8A, KLHL38, KRTAP2‑1, L1TD1, LHFPL3, LMX1A, LOC121838, LOC153910, LOC285735, LOC348840,…
99	miR‑103a‑3p, miR‑2115‑3p, miR‑2115‑5p, miR‑4728‑3p	ABCC12, ACAA1, ACADL, ACSF2, ACY1, ADAD2, ADAM7, AFMID, AGTRAP, AIFM3, AKR1B15, AKR1C2, AKR1D1, ALDH3B2, ALDH4A1, ALOX15B, AMAC1L2, AMDHD2, AP2S1, APOD, APOE, APRT, ARRDC1, ARSF, ASIP, ASPSCR1, ATOX1, ATP13A4, ATP5D, AURKAIP1, AZGP1, B3GAT1, BATF, BIN1, BLVRB, C12orf45, C14orf181, C15orf43, C15orf63, C17orf106, C17orf50, C17orf89, C19orf18, C19orf23, C19orf24, C19orf60, C1orf122, C1orf182, C20orf…
100	miR‑122‑5p, miR‑4449, miR‑663a	AHSG, ANKRD45, APCS, APOA2, APOA4, APOC3, APOH, AQP4, ARG1, ATP4A, BAAT, BRCC3, C15orf2, C21orf121, C3P1, C3orf58, C8A, C9, CACNA1B, CCL20, CDRT1, CFHR2, CFHR5, CPN1, CREB3L3, CRP, CSN3, CTSE, DMRT1, DSG1, EPHA4, EPHA8, EPHX3, F2, F8, F9, FABP1, FAM3D, FAM75C1, FBXL13, FGA, FGF23, FGL1, FUNDC2, G6PC, GABRA1, GARS, GC, GOLGA8C, GRM5, HMX1, HP, IGFBP1, ITIH1, KCND2, KCNMB2, KHDRBS2, KIAA0319, KNG1,…
101	miR‑552‑3p, miR‑552‑5p	AQP8, ATP2B2, ATP4A, B3GNT6, C11orf85, C14orf23, C17orf54, C22orf27, C3orf50, C9orf70, CCNB1IP1, CHP2, CHRM2, CHRNB3, CITED4, CNPY1, CRYM, CTPS, CYP2D6, DEFB126, DEM1, DRD4, FAM150B, FAM55B, FCHO1, FEZF1, FKBP9L, FOLH1B, FOXB1, FOXG1, FSD1, GAB4, GAGE2D, GCK, GPHA2, HOXC10, IL17C, INHBE, LGALS9C, LIX1, LOC100130557, LOC284551, LOC284798, LOC285780, MAGEA1, MAGED4, NEUROD2, NFYC, OR7E5P, OXCT2, PN…
102	miR‑105‑5p, miR‑483‑5p, miR‑4652‑5p, miR‑767‑3p	ALDH3A1, ALG1L, ANKRD26P1, ATP2B3, AWAT2, BAGE, BMP5, BRD7P3, C12orf56, C17orf98, C1orf105, C1orf110, C20orf56, C2orf78, C5orf58, CARD18, CCL14‑CCL15, CDH26, CDX2, CELP, CEL, CFC1B, CKMT2, CNGA2, CNGB3, COX8C, CSNK1A1P, CSTB, CT45A3, CXorf48, CYP2F1, DCAF4L2, DEFB126, DMD, DMRTC2, DNAJB3, DPPA2, DUOX2, DVWA, ESX1, FABP6, FAM133A, FAM138F, FAM153A, FAM187B, FAM25B, FAM83A, FAM9A, FEZF1, FRG2B, FTH…
103	miR‑148a‑3p, miR‑26a‑5p	ABCC4, ACADL, ACY3, AIFM2, C10orf129, C10orf55, C10orf58, C10orf75, C10orf96, C18orf20, C7orf30, C7orf46, CBX3, CCDC102A, CCDC110, CCDC126, CDCA7L, COL13A1, CRISP2, CT62, CYCS, CYP1B1, CYP27B1, CYP2C8, DGKB, DKFZP586I1420, FAM119B, FAM187B, FCRL5, FGFR2, FIGNL1, FKBP11, FMO3, GALNT5, GGCT, GJB1, GJC3, GLYATL2, HOXA10, HOXA7, HPD, HRASLS2, HUS1, INHBC, KCNN3, KLHL7, KLRF1, LAX1, LNP1, LOC157381, L…
104	miR‑221‑3p, miR‑222‑3p, miR‑222‑5p	ADAM29, ARHGDIB, ATXN8OS, C18orf20, C6orf191, C7orf34, C8orf75, C8orf84, CACNB2, CAPN14, CARTPT, CCRN4L, CHGB, CHST4, CLCN1, CLEC3A, CLIC5, CLVS2, CNKSR3, CNTN5, CPNE5, CPNE6, CP, CRISP3, CST5, CYP24A1, DCD, DIRAS3, DLX1, DLX2, EMB, ENPP1, ENPP3, ENTPD5, ERP27, FAM38B, FAM65C, FGF14, FMR1NB, FRG2C, GAST, GCM1, GDF9, GHSR, GLRA1, GP2, GPM6A, GPR128, GRIA3, GRIK5, HBD, HOXC10, HOXC11, HOXC4, IL1RAP…
105	miR‑181a‑2‑3p, miR‑802	ABHD12B, ABTB2, ACBD5, ADCY8, ADRA2B, AIM1, AKAP7, ARPC5L, ATG5, BAI1, BCCIP, BTBD16, BUB3, C10orf88, C13orf39, C4orf27, C6orf203, C7orf16, CASP6, CPNE9, CSMD2, CSTF3, CTNND1, CUZD1, CX3CR1, CYP3A43, CYYR1, DPP6, ENPP1, FAM150A, FAM19A2, FAM24B, GABRA4, GAPVD1, GOLGA1, GRM2, HOXD13, IFNAR2, IKZF5, IL22RA2, INPP5F, KCNK16, KCNU1, KIR3DX1, LCN2, LHX3, LMO2, LOC26102, LOC285735, MED23, METTL7B, NECA…
106	miR‑3074‑5p, miR‑675‑3p, miR‑7‑1‑3p, miR‑129‑2‑3p, miR‑211‑5p, miR‑5089‑5p	ADAM29, ANKRD20A4, ANKRD36B, ANKRD36, ART3, BARHL2, BTBD18, C10orf68, C11orf34, C1orf68, C4orf37, C7orf71, CCL27, CDKL4, CHGA, CLRN1, CYP3A7, CYP4F8, DDI1, DENND1B, DISC2, DNAH14, ELAVL2, FAM169B, FAM47A, FAM55A, FAM69C, FAM71C, FDPSL2A, FLG2, FLJ42393, GHSR, GLRA2, GNRHR, GSG1, GYPA, HIST1H4D, HIST1H4F, HIST1H4J, HRNBP3, IFNA13, IFNA5, IMPG2, KCNJ13, KCNK9, KPRP, KRT1, KRT33A, LCE1A, LCE1B, LCE1…
107	miR‑1‑3p, miR‑133a‑3p, miR‑206, miR‑499a‑5p	A2BP1, ACTN3, ADAD1, AGBL1, ANKRD2, AP3M1, APOBEC2, ASB10, ATP1B4, BEST3, C10orf71, C11orf20, C20orf166, C20orf200, C6orf142, CACNA1S, CAV3, CKM, CSRP3, DCAF8L2, DES, DKFZp686A1627, DUPD1, DYNLRB1, ENO3, FAM9A, FBXO40, GAGE8, GLYCTK, GSS, HFE2, HSPB3, ITGB1BP3, ITLN1, KBTBD5, LDB3, LMOD2, LRRIQ1, MGAT4C, MYH1, MYH2, MYH6, MYH7B, MYH7, MYL1, MYL2, MYL3, MYLK2, MYLPF, MYOG, MYPN, NEB, NRAP, NT5C1A,…
108	miR‑17‑5p, miR‑95‑3p, miR‑4788, miR‑9‑3p	ABLIM2, ADAM29, ADRA1B, AMBP, ASXL3, ATCAY, ATP2B3, BAI3, C10orf96, C12orf77, C1QTNF8, C20orf152, C3orf43, C3orf62, CACNA1B, CCL1, CCL25, CGA, CHGA, CNGB3, CNPY1, CPLX2, CPLX3, CT45A4, CTXN3, CYP2A7, DGKB, DMRTA2, DPYSL5, DUSP26, DYSFIP1, EYA4, FABP9, FAM150A, FAM163B, FGF12, FGF4, FGF5, FGF8, FMO9P, GABRA4, GDAP1L1, GFI1B, GLRA2, GP5, HCN4, HNF4A, HOXA10, HOXA2, HOXA7, HSPB3, IL1F7, INA, INSC, L…
109	miR‑450a‑5p, miR‑451a, miR‑455‑5p	ACAN, ACHE, ACPT, ADAD2, ATP6V0D2, C10orf99, C1QL1, C1orf177, C20orf123, CA1, CAPN6, CCDC60, CCL17, CDH12, CEL, CHIT1, CLEC2D, COL11A2, COL19A1, COL9A1, COL9A3, CSN1S1, CSN1S2A, CSN2, CST9, CTGF, DCAF4L2, DNAJB3, DSCR8, EPO, FAM153C, FGFBP1, FMO6P, FTCD, FXYD4, GAGE10, GAGE12J, GAGE2B, GAGE4, GSTA5, HBA1, HBA2, HBD, HBQ1, KIAA1486, LALBA, LOC285629, MARCH11, MUC20, NCRNA00032, NPFFR2, NRG1, OLAH,…
110	miR‑21‑3p, miR‑301a‑3p, miR‑301a‑5p, miR‑454‑3p	ALG1L2, APPBP2, BFSP2, BRIP1, C17orf64, C17orf71, C22orf41, CABP2, CACNG1, CACNG5, CGB1, CGB5, CGB8, CGB, CHRM4, CLTC, COX11, CRISPLD1, CRYBA2, CYP3A43, CYP3A5, DHRS2, DHX40, DPP3, DRD1, EDDM3A, FABP9, FAM132A, FAM19A2, FAM47C, FEV, FFAR2, FMR1NB, G6PC2, GAD2, GCG, GOLGA8C, GSDMB, GUCY2E, HEATR6, IL11, INS, INTS2, KCNJ2, KCNQ2, KIF2C, KRTAP4‑11, KRTAP4‑12, LOC146481, LOC727924, MAGEA12, MAGEA3, M…
111	miR‑187‑3p, miR‑4662a‑5p, miR‑935	ACHE, AGBL4, BARHL2, BCAT1, BTG4, BTNL3, C10orf129, C14orf64, C17orf66, C20orf56, C2CD4C, CA7, CACNG8, CCDC129, CCDC81, CCDC83, CCR8, CCT6A, CDH10, CEACAM5, CHCHD2, CHRM2, CHRM4, CNGA2, CNTNAP2, CRNN, CRYBA2, CT45A2, CT45A4, CXorf48, DHRS11, DLK1, DMRTC2, DVWA, EGFR, ELAVL4, FAIM2, FAM135B, FAM5B, FAM65C, FAM92A3, FBXW12, FGFBP3, FLJ43390, FRMPD4, GABRQ, GAGE12D, GAGE2A, GAGE2E, GBAS, GKN2, GLYAT…
112	miR‑551a, miR‑3667‑5p	AADACL3, ADAM18, ANKRD7, ANKS4B, AQP4, ART3, C11orf34, C11orf86, C15orf2, C21orf129, C22orf34, CHGA, CLDN6, CSN3, CYP2W1, CYP3A4, DRGX, DSCAML1, FAM169B, FAM69C, FAM71C, FCAMR, FEZF2, FIGLA, GP5, HAO1, HNF1B, HPCAL4, HRNBP3, IL13RA2, IL23R, ISL1, KCNE1L, KCNK9, KCNMB2, KIF19, KRT33A, KRT85, LAMB4, LBX1, LECT1, LOC100216001, LOC121838, LOC647309, LRIT2, LRRTM3, MATN4, MLC1, MMP20, MUSK, MYEOV, NLR…
