# Supplementary material for: Simultaneous learning of individual microRNA-gene interactions and regulatory comodules
Source: BMC Bioinformatics. 2021 May 10;22:237. doi: 10.1186/s12859-021-04151-2 (PMC8111732; doi:10.1186/s12859-021-04151-2)
Supplement: Supplementary file 2 — Additional file 2. Comodule analysis. [file 12859_2021_4151_MOESM2_ESM.xlsx]

## Sheet: Functional_Analysis
Index	Spatial miRNA Cluster Overlap	Loci	miRNA cluster p‑value of enrichment	Cancer miRNAs	#Cancer miRNA	Cancer Gene p‑value of enrichment	#Cancer Genes	IPA® Top Networks	GO BP Terms
1	miR‑181c‑5p, miR‑24‑3p	19p13.12	0.000232	mir‑181c‑5p, mir‑24‑3p	2/2	1.77E-02 - 1.18E-06	77/88	Behavior, Endocrine System Development and Function, Cancer (35)	telomere organization,cellular protein metabolic process,protein heterotetramerization,regulation of gene silencing by miRNA,regulation of megakaryocyte differentiation,negative regulation of gene expression, epigenetic,DNA replication-dependent nucleosome assembly,chromatin silencing at rDNA,keratinization,interleukin-7-mediated signaling pathway,cornification,regulation of gene silencing
2	miR‑105‑5p, miR‑767‑3p, miR‑767‑5p	Xq28	5.46e-05	mir‑105‑5p, mir‑937‑3p, mir‑137	3/8	2.56E-02 - 8.04E-05	131/173	Behavior, Neurological Disease, Embryonic Development (46)	cornification
3				mir‑145‑3p, mir‑431‑5p	2/2			Cellular Development, Embryonic Development, Nervous System Development and Function (35)
4				mir‑151a‑3p, mir‑30b‑5p	2/2	3.70E-02 - 2.03E-04	87/100	Cardiovascular System Development and Function, Cell Cycle, Skeletal and Muscular System Development and Function (50)
5	miR‑449a, miR‑449b‑3p, miR‑449b‑5p, miR‑449c‑5p	5q11.2	2.13e-06	mir‑449a, mir‑449b‑5p, mir‑483‑3p, mir‑449c‑5p, mir‑449b‑3p	5/5			Behavior, Embryonic Development, Organismal Development (39)
6				mir‑449a, mir‑1288‑5p	2/2	4.96E-02 - 1.42E-03	61/73
7				mir‑942‑5p, mir‑1269a, mir‑802	3/4	2.85E-02 - 1.71E-09	107/122	Connective Tissue Disorders, Developmental Disorder, Gastrointestinal Disease (46); Organismal Injury and Abnormalities, Renal Damage, Renal and Urological Disease (40)
8				mir‑372‑3p, mir‑519d‑3p, mir‑520a‑5p, mir‑520a‑3p, mir‑520b, mir‑520c‑3p, mir‑520d‑3p, mir‑520e, mir‑520f‑3p, mir‑520g‑3p, mir‑522‑3p, mir‑525‑5p, mir‑525‑3p	13/18	8.93E-03 - 1.04E-13	190/205	Cardiovascular Disease, Congenital Heart Anomaly, Developmental Disorder (48)	epidermis development,cornification
9	let-7a-2‑3p, miR‑100‑3p	11q24.1	0.000525	let‑7a‑2‑3p, mir‑100‑3p, mir‑33a‑3p, mir‑873‑5p	4/4	4.50E-02 - 2.99E-04	66/81	Cancer, Organismal Injury and Abnormalities, Reproductive System Disease (57)	cornification
10				mir‑592	1/2	3.43E-02 - 2.64E-07	83/92	Embryonic Development, Organismal Development, Tissue Development (62)
11	miR‑15b‑3p, miR‑16‑5p	3q25.33	0.000214	mir‑1307‑5p, mir‑15b‑3p, mir‑16‑5p	3/4	2.04E-02 - 1.83E-05	61/72	Cell Signaling, Molecular Transport, Nucleic Acid Metabolism (39)
12	miR‑181a‑3p, miR‑181a‑5p	1q32.1	5.46e-05	mir‑181a‑3p, mir‑181a‑5p	2/2			Endocrine System Disorders, Gastrointestinal Disease, Metabolic Disease (45)
13				mir‑200a‑5p, mir‑378a‑5p	2/2	4.29E-02 - 4.85E-04	40/58
14				mir‑1‑3p	1/2	1.77E-02 - 2.96E-15	119/148	Skeletal and Muscular System Development and Function, Developmental Disorder, Skeletal and Muscular Disorders (67); Skeletal and Muscular System Development and Function, Cardiovascular System Development and Function, Embryonic Development (44)	regulation of the force of heart contraction,muscle filament sliding,regulation of striated muscle contraction,cardiac muscle fiber development,ventricular cardiac muscle tissue morphogenesis,skeletal muscle thin filament assembly,cardiac muscle contraction,cardiac myofibril assembly,striated muscle contraction,cardiac muscle tissue morphogenesis,skeletal muscle contraction,myofibril assembly,neu…
15				mir‑320a, mir‑320b	2/3	4.18E-02 - 8.72E-07	74/88	Developmental Disorder, Hematological Disease, Hereditary Disorder (39)
16	miR‑502‑5p, miR‑532‑5p	Xp11.23	0.000456	mir‑532‑5p, mir‑502‑5p	2/2
17				mir‑130a‑5p, mir‑19a‑3p	2/2				organic cation transport
18				mir‑539‑5p, mir‑211‑5p	2/2	4.88E-02 - 4.51E-06	86/92	Post-Translational Modification, Dermatological Diseases and Conditions, Developmental Disorder (55)	epidermis development,keratinocyte differentiation,keratinization,cornification,peptide cross-linking,intermediate filament organization,establishment of skin barrier
19				mir‑150‑5p, mir‑155‑5p	2/4			Endocrine System Disorders, Gastrointestinal Disease, Immunological Disease (41)
20	miR‑512‑3p, miR‑515‑3p, miR‑516a‑5p, miR‑516b‑5p, miR‑517‑5p, miR‑517a‑3p, miR‑517b‑3p, miR‑518a‑3p, miR‑518a‑5p, miR‑518b, miR‑518c‑3p, miR‑518c‑5p, miR‑518e‑3p, miR‑518f‑3p, miR‑518f‑5p, miR‑519a‑3p, miR‑519a‑5p, miR‑519c‑3p, miR‑520a‑3p	19q13.42	0	mir‑518b, mir‑508‑5p, mir‑512‑3p, mir‑516b‑5p, mir‑517a‑3p, mir‑518a‑3p, mir‑519a‑5p, mir‑519a‑3p, mir‑520a‑3p	9/20	5.88E-03 - 6.43E-13	125/137	Cell-To-Cell Signaling and Interaction, Cellular Function and Maintenance, Drug Metabolism (39)
21				mir‑181c‑5p, mir‑27a‑3p	2/3	4.95E-02 - 1.84E-05	43/48
22					0/2	4.74E-02 - 3.91E-07	95/114	Cell-To-Cell Signaling and Interaction, Reproductive System Development and Function, Molecular Transport (52)	snRNA 3'-end processing
23				mir‑520a‑3p, mir‑525‑3p	2/4			Developmental Disorder, Hematological Disease, Hereditary Disorder (42)	induction of bacterial agglutination,blood coagulation, fibrin clot formation,platelet aggregation,positive regulation of peptide hormone secretion,positive regulation of vasoconstriction,positive regulation of heterotypic cell-cell adhesion,plasminogen activation,cornification,fibrinolysis,protein polymerization,platelet degranulation,positive regulation of exocytosis,negative regulation of extr…
24				mir‑33a‑5p	1/2			Drug Metabolism, Small Molecule Biochemistry, Developmental Disorder (52)	cellular glucuronidation
25				mir‑200a‑3p, mir‑30d‑3p	2/2			Cell Morphology, Cellular Movement, Nervous System Development and Function (51)
26				mir‑29b‑3p	1/2			Cell-To-Cell Signaling and Interaction, Cell Morphology, Hematological System Development and Function (51)	keratinization,cornification,antimicrobial humoral immune response mediated by antimicrobial peptide
27				mir‑132‑3p, mir‑132‑5p, mir‑452‑5p	3/3	2.04E-02 - 9.58E-05	81/94	Gastrointestinal Disease, Hepatic System Disease, Organismal Injury and Abnormalities (37)
28				mir‑186‑5p, mir‑197‑3p	2/2	2.62E-02 - 2.25E-06	111/124	Cell Morphology, Glomerular Injury, Organ Morphology (48)
29				mir‑449a	1/2	4.46E-02 - 1.73E-05	46/57
30				mir‑326, mir‑338‑3p	2/3	1.65E-02 - 1.88E-06	115/137
31	miR‑1247‑3p, miR‑1247‑5p	14q32.31	1.55e-05	mir‑1247‑3p, mir‑1247‑5p	2/2	7.90E-03 - 3.65E-04	29/34
32	miR‑2114‑3p, miR‑2114‑5p	Xq28	1.55e-05		0/2	3.66E-02 - 4.05E-06	121/148	Cell Signaling, Nucleic Acid Metabolism, Small Molecule Biochemistry (37)	regulation of gene silencing,protein heterotetramerization,regulation of gene silencing by miRNA,interleukin-7-mediated signaling pathway,regulation of megakaryocyte differentiation,cellular protein metabolic process,negative regulation of gene expression, epigenetic,telomere organization,DNA replication-dependent nucleosome assembly,chromatin silencing at rDNA,keratinization,innate immune respon…
33	miR‑10a‑3p, miR‑10a‑5p	17q21.32	1.55e-05	mir‑10a‑3p, mir‑10a‑5p	2/2	1.72E-02 - 1.65E-07	79/89	Skeletal and Muscular System Development and Function, Embryonic Development, Organismal Development (40); Cell Morphology, Cellular Assembly and Organization, Developmental Disorder (37)	embryonic skeletal system morphogenesis,retinoic acid metabolic process,positive regulation of white fat cell proliferation
34					0/3	4.92E-02 - 9.77E-06	56/64
35	miR‑106a‑3p, miR‑20b‑5p, miR‑363‑3p	Xq26.2	0.000751	mir‑181b‑5p, mir‑20b‑5p, mir‑217, mir‑335‑3p, mir‑363‑3p, mir‑204‑5p, mir‑216a‑5p, mir‑216a‑3p, mir‑106a‑3p	9/9	1.24E-02 - 2.73E-07	129/150	Cardiovascular System Development and Function, Hematological System Development and Function, Organ Morphology (36)
36					0/2	1.53E-02 - 8.18E-12	110/138	Cellular Movement, Immune Cell Trafficking, Connective Tissue Development and Function (43); Cellular Development, Cellular Growth and Proliferation, Connective Tissue Development and Function (43)	response to 11-deoxycorticosterone,response to dehydroepiandrosterone,cellular protein metabolic process,digestion,response to progesterone stimulus,detection of chemical stimulus involved in sensory perception of bitter taste
37				mir‑512‑3p, mir‑517a‑3p, mir‑518a‑3p, mir‑525‑3p	4/9	4.42E-02 - 3.62E-05	29/33	Cell Morphology, Cancer, Neurological Disease (37)
38				mir‑105‑5p, mir‑1229‑3p, mir‑142‑5p, mir‑146a‑3p, mir‑451a	5/8	3.69E-02 - 3.13E-08	108/122	Dermatological Diseases and Conditions, Organismal Injury and Abnormalities, Cancer (40); Endocrine System Disorders, Gastrointestinal Disease, Metabolic Disease (35)	cornification,epidermis development
39				mir‑223‑3p, mir‑27a‑5p	2/2				protein kinase B signaling cascade
40				mir‑887‑5p	1/3			Organismal Functions, Behavior, Cell Morphology (46)
41				mir‑512‑3p, mir‑520a‑3p, mir‑525‑3p	3/6	4.78E-02 - 3.09E-05	62/75	Auditory Disease, Organ Development, Organismal Injury and Abnormalities (37)	keratinization,cornification
42				mir‑378a‑5p, mir‑511‑5p	2/2			Infectious Diseases, Inflammatory Response, Immunological Disease (45)	monocyte chemotaxis,regulation of complement activation,lymphocyte chemotaxis,positive regulation of voltage-gated chloride channel activity,complement receptor mediated signaling pathway,negative regulation of interleukin-12 secretion,viral entry into host cell
43	miR‑1179, miR‑7‑5p	15q26.1	0.00137	mir‑124‑3p, mir‑129‑5p, mir‑153‑5p, mir‑7‑5p, mir‑204‑5p, mir‑486‑3p, mir‑1179	7/9	7.11E-03 - 4.76E-12	152/175	Nervous System Development and Function, Tissue Morphology, Drug Metabolism (59); Cell-To-Cell Signaling and Interaction, Nervous System Development and Function, Molecular Transport (47)	synaptic vesicle exocytosis,regulation of short-term neuronal synaptic plasticity,amacrine cell differentiation,synaptic transmission, glutamatergic,synaptic vesicle docking involved in exocytosis,positive regulation of synaptic plasticity,glutamate receptor signaling pathway,neurotransmitter secretion,insulin secretion,synaptic vesicle maturation,bombesin receptor signaling pathway,negative regu…
44	miR‑199a‑5p, miR‑214‑3p, miR‑214‑5p	1q24.3	0.000296	mir‑195‑5p, mir‑199a‑5p, mir‑199b‑5p, mir‑203a‑3p, mir‑214‑3p, mir‑214‑5p, mir‑218‑5p, mir‑31‑3p, mir‑452‑3p, mir‑483‑5p, mir‑944, mir‑211‑5p	12/12			Dermatological Diseases and Conditions, Organismal Injury and Abnormalities, Developmental Disorder (36)	keratinization,epidermis development,keratinocyte differentiation,cornification,peptide cross-linking,hemidesmosome assembly,cellular protein metabolic process
45				mir‑376c‑3p, mir‑4649‑3p	2/2
46				mir‑181c‑5p, mir‑27a‑3p	2/3	4.96E-02 - 1.23E-03	26/29		neuron fate commitment
47				mir‑532‑5p, mir‑502‑5p	2/2			Cell-To-Cell Signaling and Interaction, Inflammatory Response, Inflammatory Disease (42)
48	miR‑136‑5p, miR‑493‑3p	14q32.2	0.00294	mir‑136‑5p, mir‑493‑3p, mir‑376a‑3p	3/4	8.46E-03 - 1.54E-07	88/97	Reproductive System Development and Function, Cell Morphology, Cellular Assembly and Organization (37)	response to 11-deoxycorticosteroneresponse to 11-deoxycorticosterone,response to dehydroepiandrosterone,response to progesterone stimulus
49	miR‑34b‑3p, miR‑34b‑5p, miR‑34c‑5p	11q23.1	7.83e-06	mir‑34b‑5p, mir‑34b‑3p, mir‑34c‑5p, mir‑449a	4/4	4.92E-02 - 5.45E-05	70/78	Neurological Disease, Organismal Injury and Abnormalities, Developmental Disorder (41)
50				mir‑296‑3p	1/2	4.94E-02 - 4.92E-06	59/72
51				mir‑378a‑5p	1/2	4.84E-02 - 4.83E-06	35/38
52				mir‑376c‑3p, mir‑381‑3p, mir‑409‑3p	3/3	4.02E-02 - 3.80E-05	43/50
53				mir‑1269b	1/2	3.90E-02 - 9.36E-05	81/125	Cellular Assembly and Organization, DNA Replication, Recombination, and Repair, Post-Translational Modification (57)	protein heterotetramerization,cellular protein metabolic process,regulation of gene silencing by miRNA,CenH3-containing nucleosome assembly at centromere,regulation of megakaryocyte differentiation,telomere capping,negative regulation of gene expression, epigenetic,interleukin-7-mediated signaling pathway,telomere organization,DNA replication-independent nucleosome assembly,DNA replication-depend…
54	miR‑423‑3p, miR‑423‑5p	17q11.2	0.000126	mir‑423‑5p, mir‑423‑3p	2/3	2.09E-02 - 1.79E-06	66/70	Cell Signaling, Nucleic Acid Metabolism, Small Molecule Biochemistry (45); Cell Morphology, Cell Cycle, Cancer (39)
55	miR‑4714‑3p, miR‑4714‑5p	15q26.3	5.46e-05		0/4			Cell Signaling, Cellular Assembly and Organization, DNA Replication, Recombination, and Repair (43)
56	miR‑132‑3p, miR‑212‑3p	17q13.3	5.46e-05	mir‑132‑3p, mir‑212‑3p	2/2	1.50E-02 - 7.82E-06	80/94	Nutritional Disease, Psychological Disorders, Neurological Disease (52)
57				let‑7d‑3p, mir‑98‑5p	2/2	1.75E-02 - 3.55E-05	41/48
58	miR‑552‑3p, miR‑552‑5p	1q34.3	1.55e-05		0/2			Developmental Disorder, Hematological Disease, Hereditary Disorder (47); Cell Cycle, Cellular Compromise, Embryonic Development (36)	cellular protein metabolic process,induction of bacterial agglutination,blood coagulation, fibrin clot formation,cellular macromolecular complex assembly,positive regulation of peptide hormone secretion,toll-like receptor signaling pathway,positive regulation of heterotypic cell-cell adhesion,plasminogen activation,positive regulation of protein secretion,fibrinolysis,protein polymerization,RNA p…
59	miR‑489‑3p, miR‑653‑3p, miR‑653‑5p	7q21.3	3.29e-06	mir‑489‑3p	1/3	4.91E-02 - 5.88E-05	75/88	Inflammatory Response, Hereditary Disorder, Neurological Disease (44)
60				mir‑34b‑5p, mir‑34b‑3p, mir‑34c‑5p, mir‑449a	4/4
61				mir‑150‑5p, mir‑155‑5p	2/4			Cell Death and Survival, Cellular Compromise, Cell-To-Cell Signaling and Interaction (50); Endocrine System Disorders, Gastrointestinal Disease, Immunological Disease (37); Cell-To-Cell Signaling and Interaction, Hematological System Development and Function, Immune Cell Trafficking (35); Inflammatory Response, Cell Death and Survival, Cellular Compromise (35)	cellular defense response,interferon-gamma-mediated signaling pathway,T cell costimulation,T cell activation,positive regulation of T cell activation,T cell differentiation,interleukin-12-mediated signaling pathway,positive regulation of natural killer cell mediated cytotoxicity,positive regulation of T cell chemotaxis,positive regulation of signal transduction,natural killer cell activation,posi…
62	let-7f‑5p, miR‑98‑5p	Xp11.22	0.000296	let‑7c‑5p, let‑7d‑3p, let‑7f‑5p, let‑7g‑5p, mir‑98‑5p	5/5	5.01E-03 - 2.63E-13	108/113	Embryonic Development, Organismal Development, Skeletal and Muscular System Development and Function (35)
63				mir‑144‑5p, mir‑486‑5p, mir‑206	3/4	6.42E-03 - 1.69E-12	137/157	Lipid Metabolism, Small Molecule Biochemistry, Connective Tissue Development and Function (38); Cardiovascular Disease, Cell Death and Survival, Connective Tissue Disorders (38)	oxygen transport,bicarbonate transport
64	miR‑4728‑3p, miR‑4728‑5p	17q12	5.46e-05	mir‑423‑5p, mir‑423‑3p	2/4	1.32E-02 - 2.61E-05	70/78	Lipid Metabolism, Small Molecule Biochemistry, Cancer (38)
65	miR‑3065‑3p, miR‑3065‑5p	17q25.3	0.000525		0/4			Auditory and Vestibular System Development and Function, Embryonic Development, Organ Development (46)
66				mir‑221‑3p, mir‑221‑5p	2/2	7.38E-03 - 3.45E-11	76/84		B cell activation
67				mir‑140‑3p, mir‑451a, mir‑500a‑5p, mir‑532‑5p	4/4			Cell Morphology, Cellular Function and Maintenance, Molecular Transport (46); Cancer, Connective Tissue Disorders, Organismal Injury and Abnormalities (41)
68	miR‑153‑3p, miR‑153‑5p	7q36.3	5.46e-05	mir‑124‑3p, mir‑153‑3p, mir‑153‑5p, mir‑222‑3p	4/4	7.47E-03 - 1.68E-14	160/183	Drug Metabolism, Small Molecule Biochemistry, Cell-To-Cell Signaling and Interaction (44); Molecular Transport, Small Molecule Biochemistry, Behavior (42); Neurological Disease, Organismal Injury and Abnormalities, Developmental Disorder (37)
69				mir‑103a‑3p, mir‑15a‑5p	2/2	2.43E-02 - 4.50E-05	156/176	Developmental Disorder, Hereditary Disorder, Metabolic Disease (41); Cellular Growth and Proliferation, Dermatological Diseases and Conditions, Organismal Injury and Abnormalities (39)
70				mir‑144‑3p, mir‑940	2/3	3.23E-02 - 8.53E-05	85/98		cornification
71				mir‑3117‑3p, mir‑873‑5p	2/2	2.70E-02 - 7.55E-05	114/123	Cell Morphology, Nervous System Development and Function, Endocrine System Development and Function (56); Cellular Assembly and Organization, DNA Replication, Recombination, and Repair, Post-Translational Modification (50)	protein heterotetramerization,cellular protein metabolic process,regulation of gene silencing by miRNA,regulation of megakaryocyte differentiation,negative regulation of gene expression, epigenetic,interleukin-7-mediated signaling pathway,telomere organization,DNA replication-dependent nucleosome assembly,chromatin silencing at rDNA,regulation of gene silencing,neurofilament bundle assembly
72				mir‑143‑3p, mir‑378a‑5p	2/2	2.41E-02 - 5.52E-06	73/80	Cardiovascular Disease, Cardiovascular System Development and Function, Organ Morphology (53)
73				mir‑449a	1/2
74				mir‑17‑3p, mir‑23b‑3p	2/2	4.35E-02 - 1.10E-04	72/86	Developmental Disorder, Skeletal and Muscular Disorders, Gene Expression (44)	keratinization
75				mir‑3117‑3p, mir‑584‑5p, mir‑138‑5p, mir‑18a‑3p, mir‑9‑3p, mir‑488‑3p	6/8	2.28E-02 - 4.94E-05	156/192	Antimicrobial Response, Lipid Metabolism, Small Molecule Biochemistry (44); Gastrointestinal Disease, Neurological Disease, Psychological Disorders (39)	epidermis development,cornification,cellular protein metabolic process
76	miR‑154‑3p, miR‑369‑3p, miR‑376a‑3p, miR‑409‑5p, miR‑411‑5p, miR‑487a‑3p, miR‑494‑3p, miR‑758‑5p	14q32.31	0.000272	mir‑154‑3p, mir‑369‑3p, mir‑411‑5p, mir‑493‑3p, mir‑494‑3p, mir‑376a‑3p, mir‑487a‑3p, mir‑129‑2‑3p	8/11			Developmental Disorder, Hereditary Disorder, Ophthalmic Disease (50)
77	miR‑1287‑3p, miR‑1287‑5p	10q24.2	0.00544	mir‑128‑3p, mir‑1288‑3p, mir‑216a‑3p, mir‑224‑3p, mir‑23b‑5p, mir‑3064‑3p, mir‑376a‑5p, mir‑376b‑5p, mir‑376c‑5p, mir‑381‑5p, mir‑449c‑5p, mir‑454‑5p, mir‑502‑5p	13/26	9.94E-04 - 6.03E-21	188/197	Nervous System Development and Function, Neurological Disease, Tissue Morphology (50); Digestive System Development and Function, Cellular Development, Organismal Development (45); Cell-To-Cell Signaling and Interaction, Nervous System Development and Function, Behavior (42)	associative learning,amacrine cell differentiation,midbrain development,paranodal junction assembly
78	miR‑1‑3p, miR‑133a‑3p	20q13.33	0.000159	mir‑1‑3p, mir‑133a‑3p, mir‑206, mir‑499a‑5p	4/4			Cardiac Dilation, Cardiovascular Disease, Hereditary Disorder (63)	muscle filament sliding,skeletal muscle thin filament assembly,cardiac myofibril assembly,cardiac muscle tissue morphogenesis,response to 11-deoxycorticosterone,response to dehydroepiandrosterone,cardiac muscle fiber development,skeletal muscle myosin thick filament assembly,skeletal muscle contraction
79				mir‑577	1/2			Embryonic Development, Organismal Development, Tissue Development (36)
80	miR‑10b‑5p, miR‑7704	2q31.1	0.000385	mir‑10b‑5p, mir‑122‑5p, mir‑21‑5p, mir‑30a‑5p, mir‑122‑3p	5/7	3.41E-04 - 2.01E-15	185/205	Lipid Metabolism, Molecular Transport, Small Molecule Biochemistry (47); Hematological Disease, Hematological System Development and Function, Organismal Functions (45); Lipid Metabolism, Small Molecule Biochemistry, Vitamin and Mineral Metabolism (40); Humoral Immune Response, Inflammatory Response, Cell Death and Survival (40)	chylomicron remodeling,chylomicron assembly,high-density lipoprotein particle assembly,positive regulation of triglyceride catabolic process,complement activation, lectin pathway,high-density lipoprotein particle clearance,platelet degranulation,lipoprotein metabolic process,fibrinolysis,phospholipid efflux,protein polymerization,retinoid metabolic process,detoxification of copper ion,reverse cho…
81				mir‑1247‑5p, mir‑196b‑5p, mir‑19a‑3p, mir‑942‑5p, mir‑204‑5p, mir‑1179	6/9	3.60E-03 - 1.21E-08	136/153	Nervous System Development and Function, Organ Morphology, Tissue Morphology (41)	regulation of appetite,skeletal muscle atrophy
82	miR‑192‑3p, miR‑194‑5p	11q13.1	0.00137	mir‑122‑5p, mir‑192‑3p, mir‑194‑5p	3/5	4.29E-02 - 2.21E-04	36/51	Cell Cycle, Gene Expression, Cellular Development (40)
83				mir‑122‑5p, mir‑663a	2/2	5.22E-03 - 2.87E-08	84/94	Cardiovascular Disease, Organismal Injury and Abnormalities, Lipid Metabolism (40)	blood coagulation, intrinsic pathway,acute-phase response,chylomicron remodeling,chylomicron assembly,regulation of complement activation,cellular protein metabolic process,platelet degranulation,negative regulation of fibrinolysis,complement activation, alternative pathway,cholesterol efflux,triglyceride metabolic process,high-density lipoprotein particle remodeling,negative regulation of choles…
84				mir‑216a‑3p, mir‑376a‑5p, mir‑376b‑5p, mir‑376c‑5p, mir‑381‑5p, mir‑449c‑5p	6/7	3.42E-04 - 1.01E-14	130
85	miR‑144‑5p, miR‑4732‑3p	17q11.2	0.000277	mir‑144‑5p, mir‑486‑5p	2/3
86				mir‑135a‑5p, mir‑374b‑5p	2/2	2.13E-02 - 8.32E-05	58/71	Cell Signaling, Molecular Transport, Nucleic Acid Metabolism (43)
87	miR‑589‑3p, miR‑589‑5p	7q22.1	1.55e-05	mir‑589‑3p, mir‑589‑5p	2/2	4.87E-02 - 8.75E-06	62/70	Digestive System Development and Function, Gastrointestinal Disease, Organ Morphology (48)
88				mir‑133b	1/2	3.37E-02 - 1.11E-16	63/69	Skeletal and Muscular System Development and Function, Hereditary Disorder, Organismal Injury and Abnormalities (70)	regulation of the force of heart contraction,muscle filament sliding,cardiac muscle contraction,ventricular cardiac muscle tissue morphogenesis,skeletal muscle thin filament assembly,cardiac myofibril assembly,striated muscle contraction,cardiac muscle tissue morphogenesis,regulation of striated muscle contraction,skeletal muscle contraction,myofibril assembly,regulation of ATPase activity,pointe…
89				mir‑139‑5p, mir‑885‑5p	2/3	3.39E-02 - 4.66E-07	94/116	Cell Morphology, Hematopoiesis, Cell Death and Survival (36); Cardiovascular System Development and Function, Organ Development, Organ Morphology (36)
90				mir‑483‑5p, mir‑708‑3p	2/2	9.59E-03 - 2.32E-05	68/76	Connective Tissue Development and Function, Skeletal and Muscular System Development and Function, Tissue Development (36)
91				mir‑501‑3p	1/2			Gastrointestinal Disease, Organismal Injury and Abnormalities, Cell Signaling (47)
92				mir‑493‑3p, mir‑376a‑3p, mir‑543	3/3	8.37E-03 - 2.26E-10	89/96	Dermatological Diseases and Conditions, Neurological Disease, Organismal Injury and Abnormalities (48); Cancer, Hematological Disease, Organismal Injury and Abnormalities (37)
93				mir‑361‑3p, mir‑150‑3p	2/2			Hematological System Development and Function, Lymphoid Tissue Structure and Development, Tissue Morphology (40); Cancer, Dermatological Diseases and Conditions, Hematological Disease (38)	interferon-gamma-mediated signaling pathway,type I interferon-mediated signaling pathway,negative regulation of viral genome replication,antigen processing and presentation of exogenous peptide antigen via MHC class I, TAP-independent,T cell activation,antigen processing and presentation of exogenous peptide antigen via MHC class I, TAP-dependent
94				mir‑532‑3p, mir‑551a, mir‑577	3/3
95	miR‑506‑3p, miR‑508‑3p, miR‑509‑3p, miR‑514a‑3p	Xq27.3	0.000654	mir‑1247‑3p, mir‑1247‑5p, mir‑506‑3p, mir‑508‑3p, mir‑509‑3p, mir‑511‑5p, mir‑518b, mir‑526b‑5p	8/9	8.87E-04 - 1.47E-16	166/171	Molecular Transport, Cellular Development, Tissue Development (44)	release of sequestered calcium ion into cytosol,branching morphogenesis of a nerve,cellular response to caffeine
96				mir‑144‑5p, mir‑25‑3p	2/2	2.75E-02 - 4.73E-05	54/64	Cellular Development, Embryonic Development, Organismal Development (54)
97				mir‑455‑5p, mir‑675‑3p	2/3	1.46E-02 - 1.20E-06	84/98	Developmental Disorder, Embryonic Development, Organismal Development (40)	cornification
98				mir‑135b‑5p, mir‑18a‑3p, mir‑9‑3p, mir‑584‑3p	4/4	3.55E-02 - 1.58E-04	76/91	Gastrointestinal Disease, Organ Morphology, Organismal Injury and Abnormalities (47)
99	miR‑2115‑3p, miR‑2115‑5p	3p21.31	5.46e-05	mir‑103a‑3p	1/4			Lipid Metabolism, Small Molecule Biochemistry, Drug Metabolism (45); Infectious Diseases, Cell-To-Cell Signaling and Interaction, Hematological System Development and Function (43); Organismal Functions, Developmental Disorder, Hereditary Disorder (41)	leukotriene D4 biosynthetic process,mitochondrial translational elongation,mitochondrial translational termination
100				mir‑122‑5p, mir‑663a	2/3	4.06E-03 - 7.48E-11	91/103	Lipid Metabolism, Molecular Transport, Small Molecule Biochemistry (44); Amino Acid Metabolism, Lipid Metabolism, Molecular Transport (36)	blood coagulation, intrinsic pathway,acute-phase response,chylomicron remodeling,chylomicron assembly,regulation of complement activation,cellular protein metabolic process,platelet degranulation,negative regulation of fibrinolysis,thyroid hormone transport,complement activation, alternative pathway,retinoid metabolic process,high-density lipoprotein particle remodeling,triglyceride metabolic pro…
101					0/2
102				mir‑105‑5p, mir‑483‑5p	2/4	4.67E-02 - 3.46E-08	130/171	Drug Metabolism, Lipid Metabolism, Small Molecule Biochemistry (46)	cellular glucuronidation,phosphatidylserine acyl-chain remodeling,flavonoid glucuronidation,xenobiotic glucuronidation,phosphatidylethanolamine acyl-chain remodeling,phosphatidylinositol acyl-chain remodeling
103				mir‑148a‑3p, mir‑26a‑5p	2/2	4.24E-02 - 9.59E-04	75/92	Embryonic Development, Organismal Development, Tissue Morphology (41)
104	miR‑221‑3p, miR‑222‑3p, miR‑222‑5p	Xp11.3	3.29e-06	mir‑221‑3p, mir‑222‑3p, mir‑222‑5p	3/3	1.63E-02 - 3.54E-08	115/128	Molecular Transport, Endocrine System Development and Function, Small Molecule Biochemistry (54); DNA Replication, Recombination, and Repair, Nucleic Acid Metabolism, Small Molecule Biochemistry (35)	proximal/distal pattern formation
105				mir‑181a‑2‑3p, mir‑802	2/2			Embryonic Development, Organismal Development, Endocrine System Development and Function (48)
106				mir‑675‑3p, mir‑129‑2‑3p, mir‑211‑5p	3/6	4.97E-02 - 8.54E-06	94/217	Developmental Disorder, Cellular Assembly and Organization, DNA Replication, Recombination, and Repair (44)	peptide cross-linking,keratinization,keratinocyte differentiation
107	miR‑1‑3p, miR‑133a‑3p	20q13.33	0.000214	mir‑1‑3p, mir‑133a‑3p, mir‑206, mir‑499a‑5p	4/4			Hereditary Disorder, Organismal Injury and Abnormalities, Skeletal and Muscular Disorders (64)	detection of muscle stretch,regulation of the force of heart contraction,muscle filament sliding,cardiac muscle contraction,ventricular cardiac muscle tissue morphogenesis,cardiac myofibril assembly,striated muscle contraction,regulation of striated muscle contraction,transition between fast and slow fiber,regulation of the force of skeletal muscle contraction,response to muscle activity involved…
108				mir‑17‑5p, mir‑95‑3p, mir‑9‑3p	3/4	1.36E-02 - 1.92E-09	100/107	Cell Morphology, Endocrine System Development and Function, Endocrine System Disorders (44); Cell-To-Cell Signaling and Interaction, Molecular Transport, Small Molecule Biochemistry (44)	signal transduction involved in regulation of gene expression
109				mir‑450a‑5p, mir‑451a, mir‑455‑5p	3/3			Cancer, Connective Tissue Disorders, Organismal Injury and Abnormalities (45)	flavonoid glucuronidation,cellular glucuronidation,xenobiotic glucuronidation,response to 11-deoxycorticosterone,response to dehydroepiandrosterone,flavone metabolic process,oxygen transport,retinoic acid metabolic process,bicarbonate transport
110	miR‑301a‑3p, miR‑301a‑5p, miR‑454‑3p	17q22	7.83e-06	mir‑21‑3p, mir‑301a‑3p, mir‑301a‑5p, mir‑454‑3p	4/4	1.47E-02 - 6.61E-05	85/101	Behavior, Cell-To-Cell Signaling and Interaction, Cellular Growth and Proliferation (40); Carbohydrate Metabolism, Cellular Function and Maintenance, Small Molecule Biochemistry (40)
111				mir‑187‑3p, mir‑935	2/3	1.01E-02 - 3.00E-06	102/126	Neurological Disease, Organismal Injury and Abnormalities, Ophthalmic Disease (46); Amino Acid Metabolism, Molecular Transport, Small Molecule Biochemistry (35)
112				mir‑551a	1/2	2.40E-02 - 1.94E-06	66/74
